# Supplementary material for: Beyond-Rule-of-Five Compounds Are Not Different: In Vitro–In Vivo Extrapolation of Female CD-1 Mouse Clearance Based on Merck Healthcare KGaA Compound Set
Source: Pharmaceuticals (Basel). 2025 Apr 14;18(4):568. doi: 10.3390/ph18040568 (PMC12029992; doi:10.3390/ph18040568)
Supplement: Supplementary file 1 [file pharmaceuticals-18-00568-s001.zip]

Archive with 3 entries (3 files):
- Supporting information_Beyond-rule-of-five compounds are not different.pdf
- Table S1_Overview of data set_Beyond-rule-of-five compounds are not different.xlsx
- Table S2_Overview of regression cpds._Beyond-rule-of-five compounds are not different.xlsx
