# Supplementary material for: Beyond-Rule-of-Five Compounds Are Not Different: In Vitro–In Vivo Extrapolation of Female CD-1 Mouse Clearance Based on Merck Healthcare KGaA Compound Set
Source: Pharmaceuticals (Basel). 2025 Apr 14;18(4):568. doi: 10.3390/ph18040568 (PMC12029992; doi:10.3390/ph18040568)
Supplement: Supplementary file 1 [file pharmaceuticals-18-00568-s001.zip › Table S1_Overview of data set_Beyond-rule-of-five compounds are not different.xlsx]

## Sheet: Data overview
Compound code	Structure	Drug name	Microsome CLint (µL/min/mg) - Modifier	Microsome CLint (µl/min/mg) - Number	Hepatocyte CLint (µl/min/1e6 cells) - Modifier	Hepatocyte CLint (µl/min/1e6 cells) - Number	fu,mic (%)	fu,mic recovery (%)	Kilford fu,mic (%)	fu,hep (%)	fu,hep recovery (%)	Kilford fu,hep (%)	fu,p (%)	Blood-to-plasma ratio (Rb)	in vitro (mic.) pred. CLint,b (mL/min/kg) - Kilford	in vitro (mic.) pred. CL,b (mL/min/kg) - Kilford	in vitro (mic.) pred. CLint,b,u (mL/min/kg) - Kilford	in vitro (mic.) pred. CL,b,u (mL/min/kg) - Kilford	in vitro (mic.) pred. CLint,b (mL/min/kg) - exp. fu,mic	in vitro (mic.) pred. CL,b (mL/min/kg) - exp. fu,mic	in vitro (mic.) pred. CLint,b,u (mL/min/kg) - exp. fu,mic	in vitro (mic.) pred. CL,b,u (mL/min/kg) - exp. fu,mic	in vitro (hep.) pred. CLint,b (mL/min/kg) - Kilford	in vitro (hep.) pred. CL,b (mL/min/kg) - Kilford	in vitro (hep.) pred. CLint,b,u (mL/min/kg) - Kilford	in vitro (hep.) pred. CL,b,u (mL/min/kg) - Kilford	in vitro (hep.) pred. CLint,b (mL/min/kg) - exp. fu,hep	in vitro (hep.) pred. CL,b (mL/min/kg) - exp. fu,hep	in vitro (hep.) pred. CLint,b,u (mL/min/kg) - exp. fu,hep	in vitro (hep.) pred. CL,b,u (mL/min/kg) - exp. fu,hep	in vivo obs. CL,p (mL/min/kg)	in vivo obs. CL,b (mL/min/kg)	in vivo obs. CLint,b (mL/min/kg)	in vivo obs. CL,b,u (mL/min/kg)	in vivo obs. CLint,b,u (mL/min/kg)	Fold obs. / pred. (mic.) CL,b,u - Kilford	Fold obs. / pred. (mic.) CL,b,u - exp. fu,mic	Fold obs. / pred. (hep.) CL,b,u - Kilford	Fold obs. / pred. (hep.) CL,b,u - exp. fu,hep	CaCo-2 Papp Passive (10e-6 cm/s) - Modifier	CaCo-2 Papp Passive (10e-6 cm/s) - Number	CaCo-2 Efflux ratio ER - Modifier	CaCo-2 Efflux ratio ER - Number	Kinetic solubility PBS pH 7.4 (µM) - Modifier	Kinetic solubility PBS pH 7.4 (µM) - Number	cLogD pH 7.4	cLogP	Ion class	Beyond Rule-of-5 (bRo5) compound
MSC001		Diflunisal	=	17.8	=	11.9	91.7	97.5	97.0089	97.45	232	99.2351	1.705	0.55	5.69497	5.39288	334.016	316.298	5.95624	5.6266	349.339	330.006	9.82077	8.95567	575.998	525.259	9.93552	9.051	582.729	530.851	1.555	2.82727	2.90815	165.822	170.566	0.52426	0.502484	0.315696	0.312371	=	25.85	=	2.555	>	200	-0.604	3.383	A
MSC002			=	407.167	=	264	16.8197	70.2333	87.8717	94	95.2	96.6645	2.19	1	56.605	36.3605	2584.7	1660.3	211.41	68.652	9653.43	3134.8	58.1205	36.9799	2653.9	1688.58	59.1696	37.4019	2701.81	1707.85	45.8333	45.8333	83.4577	2092.85	3810.85	1.26052	0.667618	1.23941	1.22543	=	11.915	=	4.69	=	13.5674	3.609	4.079	B
MSC003		Sotuletinib (BLZ945)	=	20.5	=	16.5333	87.214	98	91.3947	100	80.3	97.7002	7.64	1	13.7158	12.0853	179.526	158.185	14.2373	12.4884	186.352	163.461	21.8065	17.9553	285.426	235.017	21.4842	17.7362	281.207	232.149	6.38333	6.38333	6.81097	83.5515	89.1489	0.528189	0.511141	0.355512	0.359904	=	31.6	=	1.38	=	156.709	2.884	2.884	N
MSC004		M8891	=	76.4286	=	52.2667	92.7687		92.7684	98.088		98.0884	2.07	1	13.663	12.0443	660.048	581.853	13.663	12.0443	660.046	581.851	19.6988	16.5015	951.632	797.173	19.6988	16.5015	951.634	797.174	6.33333	6.33333	6.75408	305.958	326.284	0.525834	0.525836	0.383804	0.383803	=	25.8	=	1.11	=	145.543	2.294	2.294	N
MSC005			=	17.1667	=	17.8333	85.9737	86.25	93.1291	98.9	82.8	98.1889	15.9	1	21.0367	17.4301	132.306	109.623	22.4207	18.3696	141.011	115.532	36.4714	26.8422	229.38	168.819	36.3034	26.751	228.323	168.246	12.5167	12.5167	14.274	78.7212	89.7736	0.718107	0.681379	0.466306	0.467894	=	33.05	=	2.255	=	159.572	2.122	2.122	N
MSC006			=	26.6	=	19.6	87.5756	79.15	92.6972	97	154	98.0685	19.4	1	35.0782	26.0798	180.815	134.432	36.7037	26.9678	189.194	139.009	44.04	30.7289	227.011	158.396	44.3499	30.8794	228.608	159.172	36.8333	36.8333	57.7592	189.863	297.728	1.41233	1.36583	1.19866	1.19281	=	21.2	=	11.855	=	134.309	2.327	2.572	N
MSC007			=	10.45	=	16.8333	90.1714	91.5	93.2429	100	85.7	98.2205	23.55	1	19.3512	16.2569	82.1709	69.0314	19.8748	16.6248	84.3941	70.5937	45.1859	31.2824	191.872	132.834	44.6697	31.0341	189.68	131.78	12.5	12.5	14.2523	53.0786	60.5195	0.768904	0.751888	0.399586	0.402783	=	27.1	=	5.3	=	164.526	2.066	2.082	N
MSC008			=	77.5	=	67	92.52	89.1	92.5197	94.1	87	98.0188	17.4	1	75.541	43.339	434.144	249.075	75.5408	43.3389	434.143	249.074	90.2383	47.8061	518.611	274.748	92.6257	48.4679	532.332	278.551	21.8333	21.8333	27.8045	125.479	159.796	0.50378	0.503781	0.456706	0.45047	=	25.35	=	11.515	=	139.31	2.408	2.653	N
MSC009			=	25.55	=	17.85	31.0954	29	91.3189	68.5	23.8	97.6786	1.24	1	3.84027	3.70049	309.699	298.426	9.06252	8.32081	730.848	671.033	7.15412	6.6838	576.945	539.016	8.97813	8.24961	724.043	665.291	10.5167	10.5167	11.7301	848.118	945.972	2.84197	1.2639	1.57346	1.27481	=	16.05	=	3.42	<	2.03836	1.275	2.914	B
MSC010			=	19.95	=	18.6	91.0779	90.55	93.7562	96	167	98.3624	36.6	1	45.8401	31.5945	125.246	86.3239	46.9113	32.0997	128.173	87.7042	63.811	39.2044	174.347	107.116	64.8115	39.5798	177.081	108.141	38.8333	38.8333	62.8338	106.102	171.677	1.22912	1.20977	0.990536	0.981141	=	16.75	=	16.625	=	178.036	1.802	1.811	N
MSC011			=	36.025	=	22.4333	53.9494	70.1667	89.0595	84.1	123	97.0204	4.7	1	14.8991	12.9947	317.002	276.484	22.2158	18.2319	472.677	387.912	19.5125	16.3705	415.159	348.309	21.3813	17.666	454.922	375.873	33.6667	33.6667	50.335	716.312	1070.96	2.59079	1.84658	2.05654	1.90573	=	29.05	=	0.8395	=	99.5802	3.715	3.887	N
MSC012			=	63.475	=	56.2286	94.8454	95.8	92.9341	96	180	98.1347	22.6	1	79.0758	44.4797	349.893	196.813	77.8032	44.0742	344.262	195.019	95.2851	49.1863	421.616	217.638	96.6358	49.5437	427.592	219.22	53	53	110.719	234.513	489.908	1.19155	1.20252	1.07754	1.06976	=	20.95	=	1.1575	=	182.164	2.216	2.217	N
MSC013			=	63.675	=	46.4875	91.0779	23.2	91.6725	91.4	139	97.7794	3.6	1	18.5358	15.6775	514.884	435.487	18.6322	15.7464	517.562	437.4	26.0952	20.7653	724.866	576.813	27.2466	21.4879	756.851	596.886	10.5167	10.5167	11.7301	292.13	325.835	0.670812	0.667877	0.506455	0.489423	=	25.1	=	2.35	=	89.428	2.772	2.772	N
MSC014			=	30	=	31.9	49.2458	20.9	92.1506	82.6	18.2	97.9149	1.68	1	5.51966	5.23542	328.551	311.632	9.09492	8.34812	541.364	496.912	12.5797	11.1945	748.792	666.342	14.0264	12.3259	834.905	733.683	7.28333	7.28333	7.84537	433.532	466.986	1.39116	0.872452	0.650614	0.590898	=	19.05	=	9.13	=	2.39768	2.571	2.575	N
MSC015			=	33.2667	=	23.3	88.4374	92.1	92.1483	96	172	97.9142	14.6	1	33.5826	25.244	230.018	172.904	34.701	25.8708	237.678	177.197	41.0527	29.244	281.183	200.302	41.5748	29.508	284.759	202.11	18	18	21.8725	123.288	149.812	0.713041	0.695766	0.61551	0.610004	=	21.05	=	9.8	=	170.046	2.572	2.572	N
MSC016			=	18.3	=	14.9	98.804	94.25	94.9722	101	170	98.6938	58.9	1	61.8859	38.4692	105.069	65.3127	59.9654	37.7183	101.809	64.0378	74.913	43.1315	127.187	73.2284	73.8137	42.7649	125.32	72.6059	45.3333	45.3333	81.8146	76.9666	138.904	1.17843	1.20189	1.05105	1.06006	=	11.775	=	21.41	>	200	1.085	1.085	N
MSC017			=	538.25	=	45.4	44.574	69.9	90.9122	92.9	59.1	97.5619	2.33	1	72.2995	42.2522	3102.98	1813.4	127.597	56.5826	5476.25	2428.44	19.4838	16.3504	836.215	701.732	20.104	16.7849	862.834	720.382	37.3333	37.3333	58.9983	1602.29	2532.11	0.883583	0.659802	2.28333	2.22422	=	17.7	=	3.04	=	10.4953	2.594	3.071	B	x
MSC018			=	46.975	=	73.8	60.2523	78.65	92.1204	88.2	153	97.9064	5.66	1	20.7807	17.254	367.151	304.841	29.1483	22.6535	514.988	400.238	46.8198	32.0569	827.204	566.376	50.0551	33.5412	884.366	592.601	15.4667	15.4667	18.2418	273.263	322.294	0.89641	0.682751	0.482476	0.461124	=	28.2	=	1.395	=	172.781	2.584	2.584	N
MSC019			=	103.85	=	34.9	41.8212	46	90.0413	79.4	49.5	97.3093	1.81	1	16.0523	13.8634	886.865	765.931	29.5783	22.9123	1634.16	1265.87	14.0312	12.3295	775.202	681.19	15.9819	13.8108	882.975	763.028	24.8333	24.8333	32.8597	1372.01	1815.45	1.79129	1.08384	2.01413	1.79811	=	10.115	=	20.8	=	2.27013	3.387	3.387	N
MSC020		Prexasertib	=	165.3	=	70.5	58.6583	61	93.4044	91.3	50	98.2653	19.2	1	148.304	60.3173	772.415	314.153	214.87	69.0129	1119.12	359.442	99.1305	50.1913	516.305	261.413	103.906	51.3872	541.179	267.641	77	77	317.365	401.042	1652.94	1.27658	1.11573	1.53413	1.49843	=	2.665	=	48.4	=	165.428	-0.159	1.985	B
MSC021			=	73.5	=	63.7	37.7682	70	86.156	80.3	54.3	96.138	1.31	1	9.7556	8.90145	744.702	679.5	18.8238	15.883	1436.93	1212.44	16.8982	14.4898	1289.94	1106.09	18.9616	15.981	1447.45	1219.92	12.9667	12.9667	14.8622	989.822	1134.52	1.45669	0.816386	0.894883	0.81138	=	19.95	=	1.62	=	2.81596	4.554	4.554	N
MSC022			=	108.75	=	70.4	66.1654	110	88.7278	86	154	96.9217	9.5	1	63.1621	38.9585	664.864	410.089	79.8026	44.7088	840.028	470.619	63.6898	39.1586	670.419	412.196	68.7544	41.0162	723.73	431.75	71.1667	71.1667	237.222	749.123	2497.08	1.82673	1.59178	1.8174	1.73509	=	31.9667	=	1.1	=	133.062	3.82	3.833	N
MSC023			=	70	=	55.1571	74.8201	81	92.2244	94	155	97.9357	3.74	1	20.5079	17.0655	548.338	456.296	24.2275	19.5651	647.795	523.131	29.8023	23.0465	796.854	616.217	30.595	23.5177	818.049	628.816	6.45	6.45	6.88692	172.46	184.142	0.377956	0.329669	0.279869	0.274261	=	31.8	=	1.855	=	23.3023	2.539	2.539	N
MSC024			=	128.5	=	114.15	23.3577	93	89.7829	72.9	76.1	97.2338	4.36	1	38.4195	27.8827	881.181	639.512	112.359	53.3729	2577.05	1224.15	52.6069	34.6681	1206.58	795.139	63.2557	38.9941	1450.82	894.36	80.1667	80.1667	379.083	1838.69	8694.56	2.87514	1.50201	2.31241	2.05587	=	7.36	=	1.49	=	9.42572	3.006	3.476	B
MSC025			=	40	=	223.7	8.96792	67	87.5718	77.7	25.8	96.5736	0.3765	1	2.19504	2.14865	583.012	570.69	13.4962	11.9146	3584.65	3164.56	16.9495	14.5275	4501.85	3858.57	19.4803	16.3479	5174.05	4342.07	16.8333	16.8333	20.1735	4471	5358.18	7.83438	1.41284	1.15872	1.02969	=	5.88	=	4.98	<	1.95078	4.166	4.266	N
MSC026			=	26.45	=	23.2	44.0735	64	89.2606	91.2	45.1	97.08	3.88	1	9.97876	9.08687	257.185	234.198	17.5123	14.939	451.348	385.026	17.6275	15.0228	454.318	387.185	18.3467	15.542	472.853	400.567	17.3333	17.3333	20.8959	446.735	538.555	1.90751	1.16027	1.1538	1.11526	=	10.5	=	7.95	=	52.1723	3.65	3.65	N
MSC027			=	65.4	<	10	34.7826	63	90.1555	78.4	50	97.3427	2.46	1	14.1658	12.4334	575.847	505.423	30.2625	23.3208	1230.18	947.999	7.67139	7.13315	311.845	289.965	8.81101	8.1083	358.171	329.606	23	23	29.7246	934.959	1208.32	1.84985	0.986245	3.22438	2.8366	=	16.1	=	6.55	=	3.81303	3.347	3.347	N
MSC028			=	41.45	=	32	62.4809	50	90.2178	88.1	82.6	97.3608	4.21	1	15.1054	13.1514	358.798	312.385	20.2437	16.8822	480.848	401.001	22.7751	18.6068	540.976	441.968	24.2796	19.599	576.713	465.535	22.5	22.5	28.8947	534.442	686.336	1.71084	1.33277	1.20923	1.14802	=	8.58	=	41.7	=	25.4251	3.325	3.33	N
MSC029			=	68	=	25.8	17.9104	57	86.9202	71	29.3	96.3744	1.05	1	7.63306	7.1	726.958	676.19	26.8814	21.2601	2560.13	2024.77	8.21206	7.59831	782.101	723.648	9.98578	9.09269	951.027	865.97	26.8333	26.8333	36.4551	2555.56	3471.91	3.77934	1.26215	3.53149	2.95109	=	10.2	=	2.04	=	2.8693	4.349	4.349	N
MSC030			=	76	=	132.3	48.4452	71	90.6388	84.7	124	97.483	1.43	1	10.3184	9.36765	721.566	655.08	16.9999	14.5645	1188.81	1018.5	28.2806	22.1259	1977.66	1547.26	30.9427	23.7226	2163.82	1658.92	39.5	39.5	64.5979	2762.24	4517.33	4.21664	2.71206	1.78524	1.66508	=	16.9	=	1.01	=	12.3022	3.173	3.173	N
MSC031			=	21	=	41.1	25.2083	13	89.8444	59	12.3	97.2518	1.12	1	3.0682	2.97832	273.946	265.921	8.44863	7.8004	754.342	696.465	11.4629	10.3014	1023.47	919.767	15.7835	13.6624	1409.24	1219.86	13.5	13.5	15.5671	1205.36	1389.92	4.53276	1.73068	1.3105	0.988112	=	12	=	4.21	=	12.2846	3.455	3.455	N
MSC032			=	20.25	=	89.9	25.9928	68	86.6818	91.7	51.2	96.301	1.99	1	4.84907	4.62832	243.672	232.579	12.6634	11.2608	636.35	565.867	27.5003	21.6454	1381.93	1087.71	28.3756	22.184	1425.91	1114.77	28.5	28.5	39.6014	1432.16	1990.02	6.15775	2.53091	1.31668	1.28471	=	14.9	=	1.25	=	52.6484	4.414	4.414	N
MSC033			=	47	=	138.3	38.3562	44	88.2784	79.5	49.2	96.7872	3.08	1	13.2425	11.7164	429.952	380.403	25.7336	20.5357	835.507	666.742	47.7601	32.4949	1550.65	1055.03	54.1693	35.3398	1758.74	1147.4	30.1667	30.1667	42.8943	979.437	1392.67	2.57473	1.46899	0.928351	0.853617	=	14.1	=	4.59	=	3.5347	3.958	3.958	N
MSC034			=	56	=	27.8	29.8401	55	90.1242	85.6	59.3	97.3335	1.04	1	6.30454	5.93641	606.205	570.809	15.2141	13.2337	1462.89	1272.47	8.5073	7.85039	818.009	754.845	9.23627	8.46705	888.102	814.139	7.95	7.95	8.6244	764.423	829.269	1.33919	0.600739	1.01269	0.938934	=	15.6	=	1.39	=	7.17608	3.358	3.705	N
MSC035			=	51.3333	=	150.7	24.0218	69.5	86.1025	96	41.2	96.1213	1.27	1	7.15308	6.68288	563.234	526.211	19.786	16.5626	1557.95	1304.14	28.7483	22.4111	2263.64	1764.65	28.7715	22.4252	2265.47	1765.77	54	54	115.175	4251.97	9068.88	8.08035	3.26036	2.40952	2.408	=	11.2	=	0.664	=	25.51	4.568	4.568	N
MSC036		AZ13631422 (AZ1422)	<	10	<	10	59.9163	87.6	93.1883	88	173	98.2054	2.01	0.55	4.23426	4.06496	210.66	202.237	6.02082	5.68419	299.543	282.796	9.82735	8.96114	488.923	445.828	10.5423	9.5518	524.491	475.214	6.95	12.6364	14.4299	628.675	717.905	3.10861	2.22307	1.41013	1.32293	=	21	=	1.49	>	200	2.093	5.474	A	x
MSC037			=	19	=	58.6	22.0183	69.5	87.5962	72.5	79.5	96.581	1.28	1	3.21538	3.11681	251.202	243.501	9.66482	8.82581	755.064	689.516	15.7372	13.6277	1229.47	1064.67	18.9079	15.9428	1477.18	1245.53	4.58333	4.58333	4.79971	358.073	374.978	1.47052	0.51931	0.336324	0.287486	=	15.7	=	0.831	=	35.7001	4.159	4.159	N
MSC038			=	64	=	69.6	36.5833	41.5	90.8298	78.3	45.2	97.5381	2.1	1	12.2013	10.8939	581.015	518.757	25.1871	20.1862	1199.39	961.245	23.9667	19.3946	1141.27	923.554	27.585	21.6978	1313.57	1033.23	17.3333	17.3333	20.8959	825.397	995.044	1.5911	0.858674	0.893718	0.798854	=	15.9	=	9.75	=	8.1512	3.102	3.115	N
MSC039			=	38	=	34.25	35.9862	31	90.4387	69.5	33.9	97.425	2.13	1	8.17282	7.56471	383.701	355.151	17.0352	14.5904	799.773	684.996	15.374	13.3545	721.783	626.973	19.0838	16.0677	895.953	754.354	14.8833	14.8833	17.4358	698.748	818.583	1.96747	1.02008	1.11448	0.926287	=	6.59	=	57	=	77.0715	3.246	3.259	N
MSC040		M1069	=	97.2	=	73.25	69.4572	71.3	91.4998	95.9	69.5	97.7303	15.075	1	81.4272	45.2141	540.147	299.928	101.431	50.7745	672.846	336.812	87.3238	46.9755	579.262	311.612	88.3868	47.2814	586.314	313.641	77.5	77.5	326.035	514.096	2162.75	1.71407	1.52636	1.6498	1.63912	=	30.85	=	2.595	=	144.973	2.842	2.842	N
MSC041			=	43	=	182.95	40.678	69	89.6738	89.7	119	97.2017	3.77	1	14.3128	12.5465	379.65	332.798	26.8744	21.2557	712.85	563.812	64.838	39.5897	1719.84	1050.12	68.258	40.8391	1810.56	1083.26	236.667	236.667	-178.23	6277.63	-4727.6	18.8632	11.1343	5.97799	5.79511	=	0.948	=	0.566	=	75.8601	3.513	3.519	N
MSC042		M4205	<	10	=	30.0333	19.295	51	80.189	73.9	18.7	94.1829	1.39	1	2.20894	2.16197	158.916	155.537	6.87486	6.43942	494.594	463.267	10.9912	9.91883	790.73	713.585	12.8367	11.3976	923.503	819.971	28.0069	28.0069	38.6556	2014.88	2780.98	12.9544	4.34929	2.82361	2.45726	=	6.03	=	19.7	=	44.3229	3.186	5.898	B	x
MSC043			=	88	=	84.4333	81.2239	110	91.067	92	180	97.6064	14.2	1	71.994	42.1476	507	296.814	78.8658	44.4132	555.393	312.769	92.1207	48.3293	648.737	340.347	95.6751	49.29	673.768	347.112	106.167	106.167	-2398.58	747.653	-16891.4	2.51892	2.39043	2.19674	2.15392	=	30.1	=	0.977	=	151.241	3.012	3.07	N
MSC044			=	72	=	63	46.281	82	88.4397	87.4	125	96.8356	1.91	1	12.6935	11.2845	664.579	590.814	21.2683	17.5888	1113.52	920.878	21.2602	17.5832	1113.1	920.588	22.7019	18.5579	1188.58	971.62	6.25	6.25	6.65939	327.225	348.659	0.553855	0.355341	0.355452	0.336783	=	14.7	=	2.48	=	4.63872	3.909	3.909	N
MSC045			=	75	=	30.55	45.1827	77	89.162	93.3	68.5	97.0508	2.53	1	16.3004	14.048	644.284	555.258	28.0206	21.9664	1107.54	868.238	15.9924	13.8187	632.112	546.194	16.401	14.1227	648.26	558.209	31	31	44.5991	1225.3	1762.81	2.20671	1.41125	2.24333	2.19505	=	16.8	=	1	=	22.1158	3.682	3.683	N
MSC046			=	105.5	=	72.1	68.8427	83	90.2121	99.2	69.9	97.3592	5.29	1	38.1558	27.7436	721.282	524.453	47.3297	32.2951	894.701	610.493	44.3321	30.8708	838.037	583.569	43.8039	30.6137	828.05	578.709	17.6667	17.6667	21.3823	333.963	404.202	0.636784	0.547039	0.572278	0.577084	=	24	=	1.07	<	2.26562	3.327	3.328	N
MSC047			=	132	=	123.6	1.28973	60.65	84.4146	31.5	12.2	95.5879	0.7	1	9.59547	8.76794	1370.78	1252.56	268.753	73.7629	38393.2	10537.6	17.3575	14.8262	2479.64	2118.03	35.3204	26.2135	5045.77	3744.78	58.5	58.5	137.78	8357.14	19682.8	6.67204	0.793082	3.94572	2.23168	=	0.8265	=	229.7	=	16.7601	2.687	4.988	B	x
MSC048			=	23	<	10	19.0193	34.9	89.1527	66.2	34.2	97.048	1.2	1	3.50693	3.39	292.244	282.5	12.0134	10.7439	1001.12	895.322	4.85505	4.63377	404.588	386.148	6.20178	5.84522	516.815	487.101	13.8833	13.8833	16.079	1156.94	1339.92	4.09538	1.29221	2.99612	2.37516	=	7.49	=	1.82	<	3.07323	2.792	3.685	B	x
MSC049			<	10	<	10	3.78549	52	84.3935	42	17	95.5811	0.431	1	0.834047	0.82726	193.514	191.94	9.90137	9.02265	2297.3	2093.42	2.54576	2.48357	590.663	576.234	4.30899	4.13379	999.766	959.115	7.58333	7.58333	8.19457	1759.47	1901.29	9.1668	0.840477	3.0534	1.83448	=	3.96	=	2.5	<	1.84965	3.754	4.993	B
MSC050			=	44.6667	=	170.6	14.9519	45	85.4425	73.1	33	95.9146	1.61	1	7.7824	7.22903	483.379	449.008	31.2195	23.8849	1939.1	1483.54	36.2759	26.7361	2253.16	1660.63	43.1636	30.2996	2680.97	1881.96	16.05	16.05	19.0588	996.894	1183.78	2.22022	0.671971	0.600311	0.52971	=	7.73	=	5.07	=	1.90842	3.404	4.737	B
MSC051			=	59	=	64.7	8.51888	38	84.0447	56.7	22.1	95.469	0.497	1	3.85754	3.71653	776.165	747.792	23.9128	19.3593	4811.43	3895.24	9.21987	8.45326	1855.1	1700.86	12.869	11.423	2589.33	2298.4	11.0333	11.0333	12.3765	2219.99	2490.24	2.96872	0.569923	1.30522	0.965885	=	3.13	=	4.72	<	1.82594	3.554	5.075	B	x
MSC052			=	193	=	16.1	0.0959655	79	85.801	0.795	13.95	96.0272	0.0503	1	1.57226	1.54832	3125.77	3078.17	353.813	78.9738	703405	157006	0.870622	0.863229	1730.86	1716.16	18.7209	15.8097	37218.5	31430.8	20.1667	20.1667	25.1568	40092.8	50013.5	13.0249	0.255359	23.3619	1.27559	=	0.09265	=	6.31	<	0.998866	4.646	4.646	N	x
MSC053			=	29	=	20.3	50.5673	99	90.2685	93	156	97.3756	9.26	1	21.2882	17.6024	229.894	190.09	33.7844	25.3579	364.843	273.843	28.1845	22.067	304.368	238.304	29.0261	22.5796	313.457	243.84	5.33333	5.33333	5.6286	57.5954	60.7841	0.30299	0.210323	0.241688	0.236202	=	19.9	=	1.11	=	24.667	3.307	3.307	N
MSC054		ARV-771	>	1000	=	194.95	22.0183	67	85.2343	70.4	89.1	95.8489	0.636	1	44.3033	30.8568	6965.93	4851.7	130.298	57.1076	20487	8979.18	21.8141	17.9604	3429.89	2823.97	26.577	21.0693	4178.78	3312.78	100.167	100.167	6789.1	15749.5	1.06747e+06	3.24618	1.754	5.57708	4.75416	=	0.9075	=	155.5	=	24.678	4.789	4.789	N	x
MSC055			=	32	<	10	27.289	80	86.1522	79.3	81.7	96.1368	1.23	1	4.78225	4.5674	388.801	371.334	11.9552	10.6973	971.967	869.697	4.96226	4.73133	403.436	384.661	5.61299	5.31931	456.34	432.464	60.1667	60.1667	147.396	4891.6	11983.4	13.1731	5.62449	12.7167	11.311	=	13.2	=	1.15	=	7.1118	4.555	4.555	N
MSC056			<	10	=	33.1	4.0961	59	80.7921	63.6	24.2	94.3898	0.313	1	0.669201	0.664824	213.802	212.404	7.20559	6.7287	2302.11	2149.74	4.49858	4.30796	1437.25	1376.35	5.79182	5.47966	1850.42	1750.69	10.7167	10.7167	11.9794	3423.86	3827.29	16.1195	1.59268	2.48764	1.95572	=	1.5	=	1.38	<	1.84629	4.539	5.778	B	x
MSC057			=	13	=	15.25	2.22134	52	83.8159	40	14.1	95.395	0.3335	1	0.842577	0.835651	252.647	250.57	15.2142	13.2338	4561.97	3968.15	2.83379	2.75694	849.711	826.669	4.94248	4.71335	1482	1413.3	7.66667	7.66667	8.29196	2298.85	2486.35	9.17448	0.579326	2.78086	1.62659	=	1.79	=	1.291	<	1.80287	3.883	5.128	B	x
MSC058			=	28.6667	=	18.1	12.7371	12.5	86.0141	44	12	96.0938	0.502	1	2.14743	2.10301	427.774	418.926	9.84078	8.97231	1960.31	1787.31	4.08911	3.93101	814.565	783.069	6.74131	6.32211	1342.89	1259.38	21.3333	21.3333	26.9986	4249.67	5378.21	10.1442	2.37769	5.42694	3.3744	=	9.49	=	14.5	<	1.95848	2.164	4.591	B
MSC059			=	17.5	=	12.6	11.278	31.1	84.2624	67.8	24.5	95.5391	1.75	1	3.98523	3.8349	227.727	219.137	19.795	16.5689	1131.14	946.796	7.23861	6.75748	413.635	386.142	9.01538	8.28105	515.165	473.203	29	29	40.5734	1657.14	2318.48	7.56212	1.75026	4.29154	3.50197	=	7.02	=	25.5	=	15.0881	2.597	5.024	B	x
MSC060		MS4078	=	146	=	76.85	0.0479914	76	88.9656	0.35	76.8	96.9925	0.304	1	5.12967	4.88328	1687.39	1606.34	2064.11	96.8942	678984	31873.1	7.43924	6.932	2447.12	2280.26	272.168	74.0178	89529	24348	15.0007	15.0007	17.5972	4934.45	5788.54	3.07186	0.154816	2.16398	0.202664	=	0.112	=	2.5455	<	1.09352	2.799	3.745	B	x
MSC061			=	60.5	=	25.2	25.9928	22	87.8649	69.4	25.9	96.6625	0.205	1	1.87537	1.8414	914.813	898.244	4.95073	4.72085	2414.99	2302.85	2.8382	2.76112	1384.49	1346.89	3.50864	3.39159	1711.53	1654.43	31.3333	31.3333	45.2923	15284.6	22093.8	17.016	6.63723	11.348	9.23854	=	7.09	=	5.16	=	2.06841	1.653	4.081	B	x
MSC062			=	35.5	=	36.9	2.11115	62.6	79.8616	55.9	27.2	94.0697	0.307	1	1.82557	1.79337	594.648	584.159	33.0308	24.9309	10759.2	8120.82	4.77361	4.55953	1554.92	1485.19	6.66057	6.25104	2169.57	2036.17	1.95	1.95	1.98813	635.179	647.6	1.08734	0.0782161	0.427676	0.311948	=	3.07	=	1.06	<	1.84629	4.717	5.962	B	x
MSC063			=	56	=	16.3	48.4452	56	90.3832	93.5	40.1	97.4089	2.39	1	12.2086	10.8997	510.822	456.056	20.0689	16.7604	839.705	701.274	10.2911	9.34514	430.589	391.01	10.5644	9.56997	442.025	400.417	4.73333	4.73333	4.96447	198.047	207.718	0.434261	0.282411	0.506502	0.494603	=	23.3	=	2.47	<	2.1118	3.266	3.266	N
MSC064			=	250	=	282.2	57.089	5.2	88.7885	66	13.9	96.9398	0.852	1	17.9332	15.2443	2104.84	1789.23	25.4992	20.3861	2992.87	2392.74	33.0877	24.9633	3883.53	2929.96	42.3174	29.8802	4966.84	3507.06	181.667	181.667	-230.868	21322.4	-27097.2	11.9171	8.91129	7.27735	6.07984	=	9.72	=	1.26	<	2.32283	3.801	3.802	N
MSC065			=	77	=	34.65	27.289	52	85.6089	87.5	54.5	95.9669	2.43	1	16.6504	14.3072	685.201	588.775	41.4151	29.4275	1704.33	1211.01	17.0149	14.5756	700.202	599.817	18.0511	15.3293	742.842	630.836	19.1667	19.1667	23.6195	788.752	971.997	1.33965	0.651319	1.31499	1.25033	=	17.3	=	0.636	<	2.68566	4.695	4.695	N
MSC066			=	30	=	17.1	84.2681	81	91.6627	92.7	140	97.7766	3.35	1	9.60814	8.77851	286.81	262.045	10.2743	9.33131	306.696	278.546	13.1397	11.6358	392.23	347.339	13.5958	11.9921	405.845	357.973	3.5	3.5	3.62479	104.478	108.203	0.398701	0.375081	0.300795	0.291859	=	20.6	=	1.06	=	165.345	2.776	2.776	N
MSC067			=	42	=	22.9	31.0954	66	85.991	83.3	79.8	96.0866	3.71	1	14.3398	12.5672	386.516	338.738	32.2569	24.4875	869.457	660.039	17.0993	14.6375	460.899	394.541	18.7357	15.8203	505.006	426.423	9.85	9.85	10.9067	265.499	293.981	0.783787	0.402247	0.672931	0.622618	=	9.84	=	2.03	=	102.382	3.659	4.597	B
MSC068			=	46.5	=	63.5	32.3374	77	87.0614	85.3	51.3	96.4177	1.28	1	6.59395	6.19232	515.152	483.775	14.5195	12.705	1134.34	992.58	16.5851	14.259	1295.71	1113.99	17.9379	15.2476	1401.4	1191.22	5.3	5.3	5.59149	414.063	436.835	0.855899	0.417158	0.371695	0.347595	=	9.02	=	22.5	=	8.3307	4.31	4.31	N
MSC069			=	496	=	411.5	5.33124	65	88.6539	78.6	27.2	96.8997	0.233	1	11.0293	9.94986	4733.59	4270.33	103.652	51.325	44486	22027.9	18.3759	15.5629	7886.64	6679.37	21.0099	17.4117	9017.12	7472.82	21.5	21.5	27.2661	9227.47	11702.2	2.16083	0.418899	1.38149	1.2348	=	0.799	=	1010	<	1.53445	3.843	3.843	N
MSC070			=	56.5	=	28.7	25.9928	50	88.0581	78.6	66.8	96.7208	0.805	1	5.27353	5.01348	655.097	622.792	13.9458	12.2636	1732.4	1523.43	7.39964	6.89761	919.21	856.846	8.45032	7.80184	1049.73	969.173	3.38333	3.38333	3.4998	420.29	434.758	0.674848	0.275884	0.490508	0.433658	=	14.2	=	2.24	<	1.97805	4.024	4.024	N
MSC071			=	72	=	587	14.3087	81	85.7698	84.7	65.6	96.0174	1.06	1	8.13534	7.53258	767.485	710.621	33.9024	25.4242	3198.33	2398.51	61.18	38.1953	5771.7	3603.33	66.2931	40.1275	6254.07	3785.61	46.8333	46.8333	86.8338	4418.24	8191.87	6.21743	1.84207	1.22616	1.16711	=	7.75	=	0.534	=	2.72728	4.654	4.655	N
MSC072			=	26	=	26.4	17.9104	77	85.3667	77.8	66	95.8907	1.29	1	4.2405	4.07071	328.721	315.559	14.7207	12.8588	1141.14	996.807	9.53799	8.71992	739.379	675.962	10.9035	9.84741	845.234	763.365	25.8333	25.8333	34.6337	2002.58	2684.78	6.34615	2.009	2.96257	2.62336	=	9.75	=	0.695	=	4.94971	4.756	4.756	N
MSC073			=	18	=	37.8	16.5103	87	88.0749	79.1	65.5	96.7259	2.01	1	4.39372	4.21171	218.593	209.538	16.6851	14.3328	830.104	713.077	15.8519	13.7137	788.654	682.273	18.03	15.3142	897.017	761.899	16.6667	16.6667	19.9346	829.187	991.773	3.95722	1.16283	1.21533	1.08832	=	13.9	=	0.512	=	3.39757	4.019	4.019	N
MSC074			<	10	=	21	15.0943	65	88.9656	81.4	40.8	96.9925	0.928	1	1.47362	1.45257	158.795	156.527	6.059	5.71822	652.91	616.187	6.62412	6.21892	713.806	670.143	7.41039	6.90695	798.533	744.283	27	27	36.7634	2909.48	3961.57	18.5878	4.72175	4.34159	3.90911	=	13.9	=	0.494	<	2.60842	3.745	3.745	N
MSC075			=	44	=	41.4	24.6824	77	85.8866	81	76.4	96.054	2.41	1	10.5619	9.56789	438.252	397.008	28.533	22.28	1183.94	924.483	18.9562	15.9772	786.564	662.953	21.1412	17.5018	877.23	726.216	58.5	58.5	137.78	2427.39	5717.01	6.1142	2.62567	3.66147	3.34251	=	17.3	=	0.65	=	16.3325	4.624	4.624	N
MSC076			=	24	=	45.3	0.845312	87.5	84.4902	22	19.3	95.6121	0.112	1	0.571967	0.568767	510.685	507.828	22.4493	18.3888	20044	16418.6	2.82529	2.7489	2522.58	2454.38	7.23505	6.75438	6459.87	6030.69	119.667	119.667	-675.895	106845	-603477	210.397	6.50758	43.5325	17.7169	=	0.00756	=	0.835	<	2.67108	4.97	4.97	N
MSC077			=	87.5	=	200.9	34.7826	56	88.2652	89.8	43.5	96.7832	2.62	1	19.1053	16.0829	729.208	613.853	40.1311	28.7733	1531.72	1098.22	54.6887	35.5601	2087.36	1357.26	57.3737	36.6762	2189.84	1399.85	10.7333	10.7333	12.0002	409.669	458.025	0.667374	0.37303	0.301836	0.292651	=	18.1	=	0.639	=	14.8114	3.962	4.002	N
MSC078			=	159	=	41	54.5888	86.7	91.885	88	163	97.8398	27.6	1	194.533	66.7709	704.828	241.923	294.596	75.5827	1067.38	273.85	88.6387	47.3534	321.155	171.57	94.8602	49.0728	343.697	177.8	88.6667	88.6667	693.419	321.256	2512.39	1.32792	1.17311	1.87245	1.80684	=	0.767	=	292	=	160.299	1.938	2.684	B
MSC079			=	53	=	20.2	53.0599	81.8	92.777	91.9	138	98.0908	20.6	1	63.6987	39.162	309.217	190.107	99.4355	50.2693	482.697	244.026	46.6495	31.977	226.454	155.228	48.6371	32.8985	236.102	159.702	5.7	5.7	6.03856	27.6699	29.3134	0.145549	0.113389	0.178253	0.17326	=	0.477	=	75.7	=	151.624	0.554	2.29	B
MSC080			<	10	=	113.1	1.08358	54	82.9785	30	9.97	95.1219	0.454	1	0.881127	0.873556	194.081	192.413	27.9685	21.9344	6160.47	4831.36	12.4687	11.1066	2746.41	2446.38	26.0954	20.7654	5747.88	4573.88	11.5833	11.5833	13.0728	2551.4	2879.47	13.26	0.52809	1.04293	0.557819	=	1.17	=	0.634	<	2.10292	4.951	5.317	B
MSC081			=	40	=	40.5	66.1654	80	90.0355	89.7	138	97.3077	7.33	1	22.8793	18.6763	312.132	254.793	29.246	22.7124	398.991	309.856	37.7758	27.5421	515.358	375.745	39.7961	28.6007	542.921	390.187	168.333	168.333	-256.708	2296.5	-3502.16	9.0132	7.4115	6.11186	5.88564	=	11.9	=	0.684	=	85.8151	3.389	3.391	N
MSC082			=	65.3333	=	145.8	22.0183	67	88.152	87.9	41.1	96.7491	1.25	1	8.40098	7.75977	672.079	620.782	25.3794	20.3094	2030.35	1624.76	27.7462	21.7974	2219.69	1743.79	29.5029	22.867	2360.23	1829.36	53.3333	53.3333	112.184	4266.67	8974.71	6.87305	2.62604	2.44678	2.33233	=	15.3	=	0.812	=	3.18035	3.996	3.996	N
MSC083			=	185.8	=	479.8	52.6485	62	90.647	95.4	48.2	97.4853	1.88	1	26.1639	20.8088	1391.7	1106.85	40.3431	28.8821	2145.91	1536.28	76.8437	43.7646	4087.43	2327.91	77.9145	44.1099	4144.39	2346.27	5.96667	5.96667	6.33867	317.376	337.164	0.286738	0.206587	0.136335	0.135268	=	10.2	=	21.7	=	15.9497	3.17	3.17	N
MSC084			=	19	=	78.4	3.94089	87	83.8419	62.3	43.8	95.4034	0.263	1	0.943307	0.934635	358.672	355.374	10.7886	9.75354	4102.11	3708.57	6.94069	6.49714	2639.05	2470.39	9.11699	8.3667	3466.53	3181.25	43	43	74.517	16349.8	28333.5	46.0073	4.40866	6.6183	5.13942	=	2.84	=	0.603	<	2.02638	5.122	5.122	N
MSC085			=	65	=	44.8	10.6011	98	84.1132	83.1	32.1	95.4911	0.841	1	6.33312	5.96175	753.046	708.888	33.0012	24.914	3924.04	2962.43	10.2024	9.27192	1213.12	1102.49	11.1515	10.0492	1325.98	1194.91	25.8333	25.8333	34.6337	3071.74	4118.16	4.33318	1.0369	2.78619	2.57068	=	6.71	=	0.559	<	2.22013	5.059	5.07	N
MSC086			=	43	=	10.9	37.1773	62	89.0064	86.6	76.3	97.0046	3.36	1	13.1359	11.6328	390.948	346.215	26.3412	20.9208	783.965	622.642	9.91865	9.037	295.198	268.958	10.6657	9.65299	317.431	287.291	33.1667	33.1667	49.2255	987.103	1465.04	2.85113	1.58535	3.6701	3.43589	=	15.2	=	5.37	=	31.0901	3.732	3.772	N
MSC087			=	206	=	826.5	23.3577	82	89.331	91.3	73.9	97.1008	1.6	1	25.2736	20.2417	1579.6	1265.11	73.617	42.6987	4601.06	2668.67	98.41	50.0059	6150.63	3125.37	102.367	51.0078	6397.95	3187.99	140.833	140.833	-365.567	8802.08	-22848	6.95759	3.2983	2.81633	2.76101	=	9.85	=	1.05	=	7.80044	3.627	3.877	N
MSC088			=	51	=	46.6	23.3577	65	87.6309	86	70.1	96.5915	1.66	1	8.68644	8.00269	523.28	482.09	24.9173	20.0125	1501.04	1205.57	16.0496	13.8614	966.845	835.024	17.2881	14.7755	1041.45	890.093	13.3167	13.3167	15.3238	802.209	923.123	1.66402	0.665417	0.960702	0.901264	=	18.6	=	3.32	=	9.50326	4.149	4.187	N
MSC089			=	18	<	10	35.9862	88	89.5696	89.2	125	97.1711	5.03	1	9.00555	8.27276	179.037	164.468	18.627	15.7427	370.317	312.975	12.1386	10.8439	241.325	215.585	12.8221	11.3861	254.913	226.364	5.4	5.4	5.70291	107.356	113.378	0.652745	0.343017	0.497976	0.474262	=	21.6	=	1.28	=	40.4264	3.548	3.548	N
MSC090			=	18	=	41.5	12.2137	73	87.9262	80.7	64.3	96.681	1.59	1	3.64992	3.52343	229.555	221.599	17.6006	15.0032	1106.96	943.6	14.4883	12.6811	911.211	797.554	16.2643	14.0212	1022.91	881.839	2.15	2.15	2.19645	135.22	138.141	0.610201	0.143302	0.169544	0.153339	=	9.82	=	0.588	=	8.3321	4.063	4.063	N
MSC091			=	29.6667	<	10	31.0954	79	87.841	100	55	96.6552	2.49	1	7.77719	7.22454	312.337	290.142	17.7939	15.1434	714.613	608.17	7.76628	7.21512	311.899	289.764	7.59901	7.07053	305.181	283.957	20.1667	20.1667	25.1568	809.906	1010.31	2.79141	1.33171	2.79506	2.85221	=	19	=	0.919	=	21.7648	4.088	4.088	N
MSC092			=	30	=	25.1	25.9928	84	88.0244	96.6	53.1	96.7106	2.5	1	7.85879	7.2949	314.352	291.796	20.7762	17.2509	831.049	690.036	14.0268	12.3262	561.072	493.047	14.0371	12.3341	561.484	493.365	6.7	6.7	7.17269	268	286.908	0.91845	0.388386	0.543558	0.543209	=	15	=	1.19	=	12.6897	4.034	4.034	N
MSC093		M3686	=	24.2222	=	57.1	34.7826	81	89.5696	100	63.6	97.1711	3.80667	1	9.13737	8.38386	240.036	220.242	19.419	16.3047	510.132	428.32	30.9715	23.7395	813.611	623.63	30.4078	23.407	798.805	614.894	6.08333	6.08333	6.4705	159.807	169.978	0.7256	0.373103	0.256253	0.259894	=	22.1	=	1.08633	=	58.2624	3.548	3.548	N
MSC094			=	33.4444	=	51.2	13.5181	69	86.1025	78.7	38.7	96.1213	1.18	1	4.79456	4.57864	406.319	388.02	20.9708	17.3849	1777.19	1473.29	13.7443	12.1075	1164.77	1026.06	15.6208	13.5404	1323.8	1147.49	16.0667	16.0667	19.0823	1361.58	1617.14	3.50905	0.924176	1.327	1.18658	=	10.83	=	1.0165	<	2.08138	4.568	4.568	N
MSC095			=	12	=	67.6	8.96792	80	87.0398	78.6	57.2	96.4111	0.857	1	1.62749	1.60185	189.905	186.913	9.95814	9.06977	1161.98	1058.32	13.3543	11.8038	1558.26	1377.34	15.2192	13.2376	1775.87	1544.64	9.3	9.3	10.2364	1085.18	1194.44	5.8058	1.02538	0.787879	0.702544	=	6.25	=	1.14	=	8.94889	4.316	4.316	N
MSC096			=	35	=	25.5	10.7486	98	86.578	81.8	72.1	96.2689	1.03	1	4.4414	4.25549	431.204	413.155	23.4233	19.0372	2274.1	1848.27	8.05675	7.46516	782.209	724.773	8.94188	8.219	868.144	797.961	23	23	29.7246	2233.01	2885.88	5.40478	1.20816	3.08098	2.79839	=	5.53	=	0.754	=	2.6523	4.442	4.443	N
MSC097			=	64	=	59.5	7.16232	89	85.3507	83.4	58.4	95.8856	0.625	1	4.88034	4.6568	780.854	745.088	35.1677	26.1293	5626.84	4180.69	10.0907	9.1796	1614.51	1468.74	11.0331	9.95298	1765.3	1592.48	36.6667	36.6667	57.3504	5866.67	9176.07	7.87379	1.40328	3.99436	3.68399	=	3.76	=	0.591	=	4.04514	4.76	4.761	N
MSC098		JNJ-1013	=	49	=	83.1	4.0961	54	90.2488	51.6	22.85	97.3699	0.141	1	1.15162	1.13872	816.748	807.6	13.5436	11.9515	9605.41	8476.24	4.77137	4.55748	3383.95	3232.25	7.16372	6.69217	5080.65	4746.22	7.5468	7.5468	8.15192	5352.34	5781.5	6.62746	0.631452	1.65591	1.1277	=	0.796	=	215	<	1.13887	3.314	3.314	N	x
MSC099			=	13	=	39.2	10.1578	77	89.0938	65.4	59.1	97.0306	2.03	1	3.38563	3.27651	166.78	161.405	19.1095	16.086	941.356	792.412	16.2955	14.0444	802.736	691.844	20.9759	17.3883	1033.3	856.568	4.06667	4.06667	4.23611	200.328	208.675	1.24116	0.252808	0.289557	0.233873	=	6.34	=	0.91	<	2.29658	3.704	3.704	N
MSC100			=	28	=	36.8	92.8292	97	95.0178	67.5	46.4	98.7061	34.9	1	57.2119	36.61	163.931	104.9	58.2844	37.0462	167.004	106.15	95.5785	49.2643	273.864	141.159	121.895	55.4329	349.27	158.833	89.6667	89.6667	759.676	256.925	2176.72	2.44924	2.4204	1.82011	1.61757	=	5.68	=	42.5	=	111.146	1.055	1.083	N
MSC101		QCA570	=	146	=	69.1	13.3739	63	88.3511	42.95	46.75	96.809	0.172	1	3.27608	3.17381	1904.7	1845.24	14.7523	12.8829	8576.91	7490.06	4.8329	4.61358	2809.83	2682.32	8.13013	7.52812	4726.82	4376.81	7.96667	7.96667	8.64402	4631.78	5025.59	2.51013	0.61839	1.72678	1.05826	=	1.16	=	285	<	1.43719	3.936	4.261	N	x
MSC102			=	13	=	19.1	0.924782	52.55	90.6551	19.25	6.17	97.4877	0.236	1	0.600845	0.597315	254.595	253.1	23.2205	18.903	9839.18	8009.76	2.58694	2.52275	1096.16	1068.96	7.30599	6.81616	3095.76	2888.21	11.087	11.087	12.4441	4697.9	5272.92	18.5615	0.586521	4.39482	1.62658	=	0.44	=	317	=	6.50437	1.669	3.167	B	x
MSC103		Des-F-ARV-110	=	12	=	12.3	0.495079	74	89.5306	0.7	95.825	97.1596	0.06	1	0.191141	0.190782	318.568	317.97	12.0342	10.7605	20057.1	17934.2	0.814244	0.807775	1357.07	1346.29	19.1374	16.1057	31895.7	26842.9	3.65848	3.65848	3.79504	6097.46	6325.07	19.1762	0.339991	4.52908	0.227154	=	0.1075	=	4.83	<	1.25895	2.742	3.561	B	x
MSC104			=	11.6	=	16.2	0.143922	76.35	90.0556	1.63	23.6	97.3135	0.149	1	0.382329	0.380897	256.597	255.636	64.7373	39.5521	43447.9	26545	1.73655	1.70739	1165.47	1145.9	23.7858	19.276	15963.6	12936.9	6.26244	6.26244	6.67352	4202.98	4478.87	16.4413	0.158334	3.66785	0.324882	=	0.397	=	236	<	1.07403	1.785	3.382	B	x
MSC105			=	22.25	=	12.4	11.776	88	88.9058	99.9	39.3	96.9747	1.265	1	3.57002	3.44892	282.215	272.642	17.8807	15.2063	1413.49	1202.08	5.76575	5.45631	455.791	431.329	5.65712	5.35893	447.203	423.631	21.3333	21.3333	26.9986	1686.43	2134.28	6.18552	1.40293	3.90984	3.98089	=	9.01	=	4.12	=	19.6801	3.764	3.764	N
MSC106			=	131	=	207.7	19.295	90	88.0176	91.4	89.7	96.7086	2.255	1	23.4359	19.0456	1039.29	844.593	78.5605	44.3162	3483.83	1965.24	50.7768	33.8637	2251.74	1501.72	52.645	34.6846	2334.59	1538.12	180	180	-233.617	7982.26	-10360	9.45102	4.06172	5.31542	5.18962	=	6.965	=	0.5295	=	5.25634	4.036	4.045	N
MSC107		ARV-110	=	13	=	12.6	0.239784	70	89.8385	0.46	95.5	97.2501	0.0614	1	0.206944	0.206524	337.043	336.358	23.2834	18.9447	37920.8	30854.6	0.838697	0.831835	1365.96	1354.78	25.8041	20.5806	42026.3	33518.8	3.16667	3.16667	3.26847	5157.44	5323.24	15.3332	0.167153	3.80685	0.153867	=	0.0815667	=	2.918	<	1.23107	2.636	3.457	B	x
MSC108				27.8	=	37.5	0.303654	61.6	87.2121	1.12	49.3	96.4639	0.0616	1	0.38935	0.387865	632.062	629.65	35.4425	26.2807	57536.5	42663.4	1.69788	1.66999	2756.3	2711.03	29.4037	22.8074	47733.3	37025	6.81826	6.81826	7.3084	11068.6	11864.3	17.579	0.25944	4.08281	0.29895	=	0.1215	=	5.735	<	1.11256	3.381	4.268	B	x
MSC109			=	16.3333	=	45.3	11.6297	80	89.162	83.3	64.4	97.0508	1.34	1	2.91481	2.83357	217.523	211.46	14.779	12.9033	1102.91	962.933	13.7012	12.0741	1022.48	901.05	15.1087	13.1539	1127.51	981.633	48.8333	48.8333	93.9695	3644.28	7012.65	17.2339	3.78456	4.04448	3.71246	=	9.18	=	1.26	<	2.08559	3.682	3.682	N
MSC110		NX-1607	=	163	=	139.5	24.6824	90	88.2386	90.9	47	96.7752	1.48	1	19.9023	16.644	1344.75	1124.6	54.9363	35.6647	3711.91	2409.77	30.0466	23.1923	2030.18	1567.05	31.2755	23.9177	2113.21	1616.06	34.8333	34.8333	52.9884	2353.6	3580.29	2.09284	0.97669	1.50193	1.45638	=	20.2	=	3.43	<	1.86001	3.219	3.97	B
MSC111			=	148	=	158.9	0.0319962	71.6	83.5141	0.44	34.95	95.297	0.0587	1	1.47042	1.44945	2504.97	2469.26	777.178	89.9056	1.32398e+06	153161	4.18048	4.01537	7121.78	6840.5	130.625	57.1705	222530	97394.3	104.538	104.538	-3700.82	178089	-6.30464e+06	72.1226	1.16276	26.0346	1.82854	=	0.329	=	24.3	<	0.981188	5.197	5.844	N	x
MSC112			=	14	=	12.5	2.50426	56.4	88.6732	33.25	21.5	96.9054	0.404	1	0.995725	0.986068	246.467	244.076	17.0916	14.6318	4230.6	3621.73	2.79276	2.71809	691.277	672.795	5.53796	5.25188	1370.78	1299.97	65.667	65.667	185.45	16254.2	45903.5	66.5948	4.48797	24.1592	12.5035	=	0.658	=	134	=	2.88689	1.698	3.837	B	x
MSC113			=	127	=	147.2	0.351536	68	85.5259	1.66	25.65	95.9408	0.316	1	4.88518	4.66121	1545.94	1475.07	389.605	80.6272	123293	25514.9	11.6404	10.4445	3683.67	3305.24	156.164	61.5779	49419	19486.7	17.1172	17.1172	20.5826	5416.83	6513.48	3.67227	0.212301	1.63886	0.277976	=	0.119	=	249	<	1.04498	4.716	5.296	N	x
MSC114			=	17	<	10	22.0183	74	89.7122	91.1	79.5	97.213	2.01	1	4.13688	3.97513	205.815	197.768	12.6735	11.2688	630.521	560.634	6.7467	6.32685	335.657	314.768	7.03304	6.578	349.903	327.263	8.68333	8.68333	9.49423	432.007	472.35	2.18442	0.770568	1.37246	1.32006	=	16.8	=	0.898	<	2.39017	3.5	3.5	N
MSC115			=	37	=	23.1	10.8958	75	88.3478	89.1	60.7	96.808	0.736	1	3.49479	3.37865	474.835	459.055	18.5286	15.6723	2517.47	2129.39	6.07743	5.73463	825.738	779.161	6.40887	6.02882	870.77	819.134	11.05	11.05	12.3975	1501.36	1684.44	3.27054	0.705065	1.92689	1.83286	=	7.12	=	0.733	<	2.07711	3.937	3.938	N
MSC116			=	424	=	261	0.479138	78.2	84.4776	2.3	78	95.6081	0.43	1	16.4836	14.1839	3833.4	3298.58	1017.04	92.4273	236521	21494.7	20.4995	17.0597	4767.32	3967.36	222.717	69.8028	51794.7	16233.2	36	36	55.736	8372.09	12961.9	2.53809	0.389495	2.11024	0.515738	=	0.102	=	4.18	<	1.13665	3.905	4.973	B	x
MSC117		SIAIS164018	=	45	=	27.5	38.3562	54	90.5351	31.7	40.2	97.453	2.4	1	10.2763	9.33292	428.178	388.872	20.3752	16.9735	848.968	707.23	14.4168	12.6263	600.7	526.097	29.5815	22.9142	1232.56	954.76	5.8	5.8	6.1509	241.667	256.288	0.621456	0.341709	0.459358	0.253118	=	0.855	=	140	<	1.076	3.211	3.584	N	x
MSC118			=	60	=	30.8	12.9401	82	90.4718	94.5	43.4	97.4346	0.5705	1	4.11492	3.95485	721.283	693.225	19.3861	16.2815	3398.08	2853.89	6.18143	5.82714	1083.51	1021.41	6.30361	5.93559	1104.93	1040.42	8.41667	8.41667	9.17635	1475.31	1608.47	2.12819	0.516948	1.44439	1.418	=	15	=	1.22	=	7.16262	3.234	3.234	N
MSC119			=	12	=	23	1.70108	52.55	87.1978	40.4	6.84	96.4595	0.18	1	0.468551	0.466402	260.306	259.112	10.8007	9.76348	6000.4	5424.15	2.46654	2.40812	1370.3	1337.85	4.30513	4.13023	2391.74	2294.57	7.96435	7.96435	8.64129	4424.64	4800.72	17.0762	0.815729	3.30729	1.92831	=	0.456	=	6.48	<	1.30745	2.917	4.272	B	x
MSC120			=	58	=	42.9	78.8732	71	93.4848	79.5	119	98.2875	2.49	1	12.6277	11.2325	507.135	451.105	14.4594	12.659	580.699	508.393	19.5133	16.3711	783.667	657.475	22.3509	18.3227	897.626	735.853	67.5	67.5	200.854	2710.84	8066.41	6.00935	5.33218	4.12311	3.68395	=	13.8	=	6.13	=	130.338	1.944	4.52	Z
MSC121			=	25	=	22.4	27.289	74	86.4286	94.6	50.6	96.2227	1.81	1	5.3308	5.06521	294.519	279.846	13.3606	11.8087	738.154	652.416	10.6406	9.63243	587.877	532.179	10.757	9.72776	594.311	537.446	15.8167	15.8167	18.7307	873.849	1034.84	3.12261	1.3394	1.64202	1.62593	=	12.8	=	3.73	=	25.0646	4.482	4.482	N
MSC122			=	65.5	=	81.6	12.3593	75	90.0211	97.7	38.8	97.3035	0.631	1	4.80104	4.58454	760.862	726.552	23.3683	19.0009	3703.38	3011.24	12.3108	10.9811	1951.01	1740.28	12.2788	10.9557	1945.93	1736.24	6.1	6.1	6.48936	966.719	1028.42	1.33056	0.321037	0.555498	0.556789	=	13.3	=	1.26	=	9.42384	3.394	3.394	N
MSC123			=	18	=	10.9	0.271723	75.95	89.8706	0.38	100.5	97.2595	0.07	1	0.297675	0.296806	425.25	424.008	30.3233	23.3569	43319.1	33367	0.831245	0.824504	1187.49	1177.86	28.9031	22.505	41290.1	32150.1	15.9873	15.9873	18.9704	22839	27100.6	53.8645	0.684479	19.3902	0.710387	=	0.118	=	6.03	<	1.09409	2.238	3.446	B	x
MSC124			=	115	=	267.4	49.7234	37.3	90.8883	87.1	52.4	97.555	9.15	1	62.875	38.8491	687.159	424.58	101.683	50.8375	1111.29	555.601	145.466	59.8426	1589.8	654.017	156.412	61.6165	1709.42	673.404	81.7159	81.7159	416.416	893.07	4550.99	2.10342	1.60739	1.36551	1.3262	=	4.39	=	231.8	=	45.2339	3.08	3.477	N
MSC125			=	44	=	18.5	96.8153	88	96.6672	89	154	99.1454	0.789	1	3.94743	3.79989	500.308	481.609	3.94262	3.79544	499.699	481.044	5.42868	5.1535	688.046	653.168	5.817	5.50219	737.263	697.362	0.625	0.625	0.628866	79.2142	79.7042	0.164478	0.164671	0.121277	0.113591	=	17.7	=	6.21	=	144.667	-0.255	2.372	Z
MSC126			=	49	=	171.2	100	54	95.9478	99	162	98.9552	92.3	1	192.509	66.5308	208.568	72.081	186.265	65.7689	201.804	71.2556	475.642	83.7627	515.322	90.7505	475.504	83.7584	515.173	90.7459	181.667	181.667	-230.868	196.822	-250.128	2.73057	2.7622	2.16883	2.16894	=	7.75	=	1.7	>	200	0.379	0.379	N
MSC127			=	324	=	216.6	14.323	50.95	88.5245	67.5	35.95	96.861	0.77	1	20.3896	16.9835	2648	2205.65	87.0679	46.9013	11307.5	6091.08	26.1957	20.8289	3402.04	2705.05	33.0074	24.9176	4286.67	3236.05	11.1707	11.1707	12.5496	1450.74	1629.82	0.657739	0.238174	0.536308	0.448306	=	1.03	=	256	<	1.25792	3.048	3.883	B	x
MSC128			=	20	=	42.2	89.3617	79	90.2573	98.1	71.5	97.3723	41.3	1	52.1308	34.4607	126.225	83.4399	52.5467	34.6419	127.232	83.8788	117.219	54.4452	283.824	131.829	116.662	54.3247	282.475	131.537	58.3333	58.3333	136.859	141.243	331.378	1.69275	1.68389	1.07141	1.07379	=	23.5	=	2.86	=	156.927	3.311	3.322	N
MSC129			=	34.5	=	16.6	0.127939	85.1	88.4495	0.23	72.5	96.8385	0.142	1	0.889774	0.882054	626.601	621.165	163.123	62.6315	114875	44106.7	1.71574	1.68727	1208.27	1188.22	82.0385	45.402	57773.6	31973.2	37.9077	37.9077	60.4456	26695.6	42567.3	42.9766	0.60525	22.4669	0.834935	<	0.261	>	2.33	<	1.00601	3.906	4.207	N	x
MSC130			=	11	=	73.4	0.335577	74	85.4266	0.29	49.7	95.9096	0.43	1	0.889539	0.881824	206.87	205.075	73.5509	42.6765	17104.9	9924.77	9.08371	8.33867	2112.49	1939.23	372.152	79.8522	86546.9	18570.3	30.8822	30.8822	44.3556	7181.9	10315.3	35.0208	0.723634	3.70349	0.386742	<	0.268	>	7.78	<	1.02037	3.42	4.741	B	x
MSC131			=	100.5	=	122.7	32.6459	34.1	91.2066	83.7	37.9	97.6464	2.71	1	21.3522	17.6461	787.904	651.148	48.4241	32.8009	1786.87	1210.37	40.5294	28.9775	1495.55	1069.28	44.7308	31.0636	1650.58	1146.26	21.1204	21.1204	26.6585	779.35	983.707	1.19689	0.643896	0.728854	0.679909	=	1.52	=	332	=	4.54478	2.958	3.039	N	x
MSC132			=	26	=	37.6	0.239784	70	88.4659	0.9	23.15	96.8434	0.13	1	0.66183	0.65755	509.1	505.808	73.5546	42.6778	56580.5	32829	2.73621	2.66449	2104.77	2049.61	54.641	35.5399	42031.5	27338.4	32.8071	32.8071	48.4375	25236.2	37259.6	49.8929	0.768716	12.3127	0.923104	<	0.552	>	4.7	<	1.04827	3.901	4.433	N	x
MSC133			=	37	<	10	23.3577	75	88.9719	85.1	98.3	96.9944	1.57	1	6.35645	5.98241	404.869	381.045	18.4557	15.6202	1175.52	994.915	5.7683	5.45859	367.407	347.681	6.27206	5.90761	399.495	376.281	2.05	2.05	2.09219	130.573	133.26	0.342671	0.131241	0.375555	0.34701	=	13.2	=	3.03	=	25.5116	3.743	3.743	N
MSC134			<	10	<	10	1.63788	72.2	82.7969	3.08	59.15	95.0621	0.23	1	0.513358	0.510779	223.199	222.078	11.7029	10.4949	5088.24	4562.99	1.70911	1.68086	743.092	730.807	15.347	13.3341	6672.6	5797.45	16.5409	16.5409	19.755	7191.69	8589.11	32.3837	1.57609	9.84075	1.24049	=	0.0237	=	0.652	<	1.35518	4.139	5.357	B	x
MSC135			<	10	<	10	76.8683	76.1	89.6797	100	62	97.2035	56.8	1	38.8775	28.1232	68.4464	49.5126	43.9598	30.6898	77.3939	54.0313	57.2606	36.6299	100.811	64.4893	56.2306	36.2057	98.9975	63.7424	196.497	196.497	-210.662	345.946	-370.884	6.98702	6.40269	5.36438	5.42725	=	7.02	=	6.51	>	200	1.411	3.511	B
MSC136			=	14	=	12.3	100	86.1	94.7538	104	170	98.6347	86.2	1	67.8416	40.6896	78.7025	47.2037	64.9896	39.6461	75.3939	45.9932	84.5813	46.1702	98.1222	53.5617	81.7621	45.3172	94.8517	52.5722	215.754	215.754	-192.264	250.295	-223.045	5.30244	5.44201	4.67303	4.76098	=	5.28	=	1.56	=	5.83833	1.225	1.284	N
MSC137			<	10	=	84.1	0.765795	67	87.7656	15.3	70.3	96.6324	0.13	1	0.311002	0.310054	239.233	238.503	13.6131	12.0055	10471.6	9235.02	4.58674	4.38874	3528.26	3375.96	14.9204	13.0109	11477.2	10008.4	31	31	44.5991	23846.2	34307	99.9826	2.58214	7.06353	2.38261	=	0.0991	=	5.16	<	2.54248	4.11	4.11	N
MSC138			=	43.65	=	31.5	33.0764	83	92.1529	93	138	97.9155	3.44	1	13.1756	11.664	383.012	339.07	29.8146	23.0539	866.703	670.17	19.7406	16.5308	573.855	480.547	20.4022	16.9922	593.087	493.96	11.5333	11.5333	13.0091	335.271	378.172	0.988797	0.500278	0.697686	0.678742	=	16.5	=	10.5	=	95.6583	2.57	2.57	N
MSC139			=	49	=	64.1	22.5022	57.2	86.9529	78.9	31.95	96.3844	1.95	1	9.62531	8.79285	493.606	450.915	28.2684	22.1184	1449.66	1134.28	21.8492	17.9842	1120.47	922.269	24.8354	19.9596	1273.61	1023.57	25.3008	25.3008	33.6833	1297.48	1727.35	2.87744	1.14388	1.40683	1.2676	=	6.97	=	8.57	<	1.40874	3.78	4.34	B	x
MSC140			<	10	=	21.7	2.0954	63.4	80.5124	19.9	31	94.2941	1.26	1	2.03612	1.99614	161.597	158.424	37.3014	27.2891	2960.43	2165.8	8.37704	7.73934	664.845	614.234	22.6723	18.5382	1799.39	1471.28	53.5952	53.5952	113.349	4253.59	8995.96	26.8494	1.96398	6.92504	2.89108	=	2.73	=	19.3	<	1.27723	3.017	5.834	B	x
MSC141			=	21	=	31.4	63.4146	62	93.2851	90.6	126	98.2323	30.6	1	41.5689	29.505	135.846	96.4217	56.5411	36.3341	184.775	118.739	79.6239	44.6526	260.209	145.924	83.8541	45.9526	274.033	150.172	1085	1085	-112.178	3545.75	-366.595	36.7734	29.8617	24.2987	23.6113	=	10.8	=	30.6	>	200	-0.329	2.045	B
MSC142			=	104	=	30	1.0042	68	88.9562	5.55	40.1	96.9897	0.11	1	1.74121	1.7119	1582.92	1556.27	62.0717	38.5409	56428.8	35037.2	2.12586	2.08232	1932.6	1893.01	13.2645	11.7336	12058.6	10666.9	11.8152	11.8152	13.3689	10741.1	12153.6	6.90184	0.306564	5.67408	1.00696	=	0.164	=	15.6	<	0.982253	3.748	4.048	N	x
MSC143			=	242	=	101.7	3.31819	63	88.8425	23.1	30.2	96.9559	0.17	1	4.83391	4.6145	2843.47	2714.41	66.4034	40.1679	39060.8	23628.2	6.13698	5.78762	3609.99	3404.48	15.3692	13.3509	9040.69	7853.47	11.1175	11.1175	12.4825	6539.72	7342.66	2.40926	0.276776	1.92091	0.832717	=	0.608	=	133	<	0.995932	3.784	4.099	N	x
MSC144			=	22	=	32.4	0.191862	80	86.4661	2.78	23.2	96.2343	0.16	1	0.696159	0.691425	435.1	432.141	90.7471	47.9485	56717	29967.8	2.85262	2.77477	1782.89	1734.23	27.5668	21.6865	17229.3	13554.1	18.5418	18.5418	22.6777	11588.6	14173.6	26.8167	0.386702	6.68228	0.85499	=	0.241	=	16.1	<	0.995932	3.151	4.472	B	x
MSC145			=	39.5	=	32.5	34.9035	87.2	90.3134	93.4	143	97.3886	9.14	1	26.9406	21.2971	294.755	233.01	57.4745	36.7174	628.824	401.722	37.7707	27.5394	413.246	301.306	38.7952	28.0801	424.456	307.222	85.5	85.5	537.681	935.449	5882.72	4.01463	2.3286	3.10464	3.04486	=	5.32	=	55.7	=	76.0212	2.939	3.291	B
MSC146			=	33	=	23.9	46.281	60	90.5953	80.9	79.6	97.4704	3.13	1	9.91224	9.03167	316.685	288.552	16.9301	14.5132	540.897	463.682	15.6183	13.5385	498.988	432.54	17.5965	15.0002	562.188	479.241	18.1667	18.1667	22.1191	580.405	706.68	2.01144	1.25173	1.34185	1.21109	=	2.72	=	50.1	<	1.23167	3.189	3.489	N	x
MSC147			<	11.55	=	39.2	4.0961	54	84.109	52	19.3	95.4897	0.41	1	0.901462	0.893539	219.869	217.936	10.0228	9.12334	2444.58	2225.21	5.91428	5.58915	1442.51	1363.21	8.72634	8.03654	2128.38	1960.13	20.9396	20.9396	26.3711	5107.23	6431.98	23.4345	2.29517	3.74648	2.60555	=	3.865	=	7.825	=	2.0367e-05	3.872	5.06	B	x
MSC148			=	27.3	=	66.9	7.01071	52.5	84.109	22.6	58.5	95.4897	0.2	1	1.00977	0.999842	504.886	499.921	7.31561	6.82454	3657.8	3412.27	5.25956	5.00085	2629.78	2500.42	13.2279	11.705	6613.97	5852.5	14.2833	14.2833	16.618	7141.67	8309.02	14.2856	2.09294	2.85618	1.22028	=	3.1	=	4.2	=	1.60171e-05	3.757	5.06	B	x
MSC149			=	130	=	147.1	81.2239	85	91.0304	91.9	55.1	97.5959	6.29	1	51.3625	34.1232	816.574	542.5	56.247	36.2125	894.229	575.715	78.048	44.1527	1240.83	701.95	81.1103	45.1163	1289.51	717.27	211.667	211.667	-195.631	3365.13	-3110.2	6.203	5.84513	4.79397	4.69158	=	0.637	=	190	=	38.2248	3.026	3.362	N
MSC150			=	56	=	447.6	6.25	93	90.2375	65.8	47	97.3666	0.28	1	2.21323	2.16608	790.441	773.6	18.5847	15.7124	6637.38	5611.58	21.7449	17.9135	7766.05	6397.68	27.9432	21.9188	9979.71	7828.14	170	170	-252.927	60714.3	-90331	78.4828	10.8195	9.49004	7.75591	=	1.38	=	1.55	=	11.5618	3.318	3.318	N
MSC151			=	47.5	=	40.9	42.953	98	90.3358	91.2	116	97.3951	2.68	1	11.7357	10.5212	437.899	392.582	21.2243	17.5587	791.95	655.174	19.9542	16.6804	744.561	622.401	20.8114	17.2752	776.546	644.596	11.45	11.45	12.9032	427.239	481.463	1.08828	0.6521	0.686436	0.662801	=	14.2	=	3.45	=	84.9115	3.283	3.283	N
MSC152			<	10	=	13.2	100	81.2	93.6238	97	172	98.3259	97.8	1	57.9276	36.9017	59.2307	37.7318	54.9643	35.6764	56.2007	36.479	96.1316	49.4109	98.2941	50.5223	96.9706	49.6315	99.1519	50.748	26.5	26.5	35.8426	27.0961	36.6488	0.718123	0.742787	0.536319	0.533935	=	0.238	=	6.4	>	200	-0.435	1.872	B
MSC153			=	51	=	70.8	71.4495	110	87.7759	94	165	96.6355	11	1	39.1592	28.2703	355.993	257.002	46.1388	31.7362	419.444	288.511	70.342	41.576	639.473	377.964	71.5979	42.0116	650.89	381.924	68.1667	68.1667	206.874	619.697	1880.67	2.41125	2.14792	1.63957	1.62257	=	32.3	=	2.19	=	95.9926	4.107	4.115	N
MSC154			=	58	=	33.65	11.1899	92	88.9719	87.6	79.8	96.9944	0.965	1	6.17087	5.81775	639.468	602.875	32.2097	24.4603	3337.79	2534.74	9.18417	8.42324	951.727	872.875	9.80291	8.94082	1015.85	926.509	30.6667	30.6667	43.9124	3177.89	4550.5	5.27123	1.25373	3.64072	3.42996	=	7.69	=	0.599	=	3.66783	3.743	3.743	N
MSC155			=	35.35	=	40.1	5.02355	84	85.1414	65.1	57.6	95.8195	0.42	1	2.2195	2.17208	528.451	517.161	21.1773	17.5265	5042.22	4172.98	6.08067	5.73751	1447.78	1366.07	7.78735	7.2333	1854.13	1722.21	40.8333	40.8333	68.242	9722.22	16248.1	18.7992	2.3298	7.11691	5.64519	=	5.09	=	2.78	<	1.98863	4.812	4.843	N
MSC156			=	59	=	21.7	46.281	61	89.0689	92.6	105	97.0232	7.09	1	30.6325	23.5399	432.052	332.015	51.6165	34.2352	728.018	482.866	24.8506	19.9694	350.502	281.656	25.6039	20.453	361.127	288.477	14.2868	14.2868	16.6227	201.506	234.453	0.606919	0.417313	0.715433	0.698518	=	3.87	=	107	=	3.30037	3.712	3.813	N	x
MSC157			=	26.75	=	31.1	32.3374	57	88.557	79.7	51.7	96.8707	3.69	1	9.73511	8.88438	263.824	240.769	21.7291	17.9028	588.865	485.17	20.6201	17.1431	558.809	464.583	23.3625	18.9971	633.131	514.826	10.1614	10.1614	11.2898	275.377	305.957	1.14374	0.567589	0.592741	0.534893	=	8.085	=	33.7	=	3.30329	3.873	3.983	N	x
MSC158			=	44	<	10	5.33124	70	84.3259	67	48.4	95.5595	0.4	1	2.56131	2.49837	640.329	624.593	23.1298	18.8429	5782.45	4710.73	2.42735	2.37075	606.838	592.687	3.04663	2.95799	761.658	739.498	10.7805	10.7805	12.0593	2695.13	3014.82	4.31502	0.572127	4.54731	3.64455	=	4.08	=	0.894	<	1.54685	4.081	5.009	B	x
MSC159			=	43.3	=	15.8	26.7722	70.4	88.6475	92.4	65.7	96.8977	4.33	1	16.22	13.9883	374.597	323.056	42.119	29.7811	972.724	687.785	14.8061	12.924	341.943	298.475	15.2634	13.271	352.504	306.49	72.8333	72.8333	256.811	1682.06	5930.98	5.20672	2.44562	5.63553	5.48815	=	7.945	=	33.5	=	94.4827	3.522	3.845	B
MSC160			<	10	<	10	77.9963	77.2	90.9833	98.7	63.7	97.5823	63.7	1	42.1102	29.7767	66.107	46.7452	47.6098	32.4253	74.7407	50.9031	61.4669	38.3069	96.4943	60.1364	61.0205	38.133	95.7936	59.8634	157.317	157.317	-287.4	246.965	-451.177	5.28322	4.85168	4.10676	4.12548	=	4.82	=	16.7	=	175.336	0.944	3.044	B
MSC161			=	50	=	30	77.836	62.6	91.9088	96.7	130	97.8465	20.6	1	61.2655	38.2285	297.405	185.575	69.9424	41.4361	339.526	201.146	60.1829	37.8042	292.15	183.516	60.6386	37.9835	294.362	184.386	15.3	15.3	18.0104	74.2718	87.4292	0.400225	0.369243	0.404717	0.402806	=	23.1	=	4.65	=	13.3529	2.674	2.674	N
MSC162			=	46	=	72.4	27.932	102	91.7745	99.3	81.8	97.8084	1.23	1	6.07244	5.73018	493.694	465.868	15.6715	13.5784	1274.1	1103.94	17.4229	14.8739	1416.5	1209.26	17.255	14.7514	1402.84	1199.3	5.75	5.75	6.0947	467.48	495.504	1.00346	0.423466	0.386583	0.389795	=	19.8	=	2.5	=	101.751	2.73	2.73	N
MSC163			=	42	=	22.7	99.3726	82	90.568	101	170	97.4625	20.6	1	53.9453	35.2443	261.87	171.089	50.1003	33.5615	243.205	162.92	50.4737	33.7287	245.018	163.731	49.335	33.2164	239.491	161.245	13.6833	13.6833	15.8114	66.4239	76.7543	0.388242	0.407709	0.405688	0.411945	=	12.2	=	10.1	=	152.303	3.199	3.199	N
MSC164			=	46.5	=	22.4	10.6011	75	87.4634	93.8	45.2	96.5406	0.6	1	3.59163	3.46907	598.604	578.179	19.3073	16.2259	3217.88	2704.31	5.23782	4.98119	872.97	830.199	5.33526	5.06923	889.21	844.872	2.25	2.25	2.30092	375	383.487	0.648588	0.138667	0.451699	0.443854	=	11.8	=	0.984	=	48.7184	3.115	4.197	B
MSC165			=	24	=	55.7	2.84923	84	87.5613	79.8	25.3	96.5704	0.25	1	1.05425	1.04343	421.7	417.372	16.164	13.9466	6465.61	5578.65	5.35696	5.08882	2142.78	2035.53	6.05253	5.71245	2421.01	2284.98	7.43333	7.43333	8.01969	2973.33	3207.88	7.12394	0.532984	1.46072	1.30125	=	2.63	=	0.853	=	7.47687	4.169	4.169	N
MSC166			=	20.3	=	17.3	9.71285	84	89.8444	76.8	74	97.2518	0.75	1	2.16943	2.12411	289.258	283.214	12.7751	11.349	1703.34	1513.2	5.09711	4.85376	679.615	647.168	5.92853	5.60187	790.471	746.916	6.51667	6.51667	6.96298	868.889	928.398	3.06796	0.574207	1.3426	1.1633	=	9.31	=	0.85	=	29.9649	3.455	3.455	N
MSC167			=	127	=	35.1	43.6266	75	90.8005	96.1	64.7	97.5297	7.8	1	59.9674	37.7191	768.812	483.578	107.555	52.2639	1378.91	670.05	35.8162	26.4856	459.182	339.559	36.1563	26.6711	463.542	341.937	20.5	20.5	25.6776	262.821	329.2	0.543492	0.39224	0.774006	0.768622	=	29.5	=	1.27	=	18.4122	3.113	3.113	N
MSC168		IAG-933	=	29.75	=	34	54.9929	90.1	88.4789	90	175	96.8473	31.9	1	59.1615	37.3986	185.459	117.237	86.4264	46.7146	270.929	146.441	86.8293	46.832	272.192	146.809	91.0012	48.0194	285.27	150.531	36	36	55.736	112.853	174.721	0.962602	0.770638	0.768705	0.749698	=	2.2	=	273	=	166.821	2.453	3.897	B
MSC169				79.5	=	32.3	7.84238	50.5	89.3797	55.8	32.3	97.1151	0.14	1	1.69707	1.66921	1212.19	1192.29	11.8022	10.5746	8430.13	7553.29	2.59859	2.53382	1856.13	1809.87	3.70472	3.57447	2646.23	2553.19	3.35848	3.35848	3.47321	2398.91	2480.87	2.01202	0.317598	1.32546	0.939575	=	1.07	=	19.3	=	2.87413e-05	3.611	3.667	N	x
MSC170				10.6	<	10	11.0429	52	82.008	51.8	35.1	94.8004	1.27	1	2.11513	2.07202	166.546	163.151	10.4554	9.48046	823.262	746.493	5.11053	4.86593	402.404	383.144	7.52407	7.00561	592.447	551.623	36.877	36.877	57.8667	2903.7	4556.43	17.7976	3.88979	7.57862	5.26393	=	3.09	=	30.5	=	6.1102e-06	2.996	5.527	B	x
MSC171			=	19	=	14.6	91.4586	79	89.5276	97.8	141	97.1587	20.6	1	28.9327	22.523	140.45	109.335	28.4448	22.2262	138.082	107.894	38.1296	27.7297	185.095	134.61	37.9694	27.6449	184.317	134.198	6.73333	6.73333	7.21091	32.6861	35.0044	0.298953	0.302945	0.24282	0.243565	=	11.4	=	6.64	=	189.248	3.562	3.563	N
MSC172				22.75	=	24.3	3.78549	73	89.5726	53.4	16.55	97.172	0.82	1	2.55694	2.49421	311.822	304.172	31.8303	24.2409	3881.75	2956.2	6.71108	6.29551	818.424	767.745	9.84446	8.97537	1200.54	1094.56	48.2132	48.2132	91.6997	5879.65	11182.9	19.33	1.98892	7.65834	5.37172	=	0.636	=	194	<	1.06836	3.547	3.972	N	x
MSC173				118	=	55.4	22.0183	49	90.2601	75.2	32.2	97.3731	2.28	1	21.3213	17.625	935.146	773.028	65.6364	39.8859	2878.79	1749.38	21.8531	17.9869	958.47	788.897	25.7831	20.5672	1130.84	902.069	32.3302	32.3302	47.4051	1417.99	2079.17	1.83433	0.810566	1.79743	1.57193	<	6.78	>	17.3	=	10.7693	2.697	3.31	B	x
MSC174				18.8	=	64.5	2.80224	58.4	81.5261	28.1	31.4	94.6387	1.37	1	3.56408	3.44336	260.152	251.34	52.3105	34.5391	3818.28	2521.1	17.7062	15.0799	1292.42	1100.72	38.5156	27.9333	2811.36	2038.93	99.8333	99.8333	5536.23	7287.1	404105	28.993	2.89044	6.6203	3.57399	=	1.58	=	59.1	<	1.21359	2.346	5.628	B	x
MSC175				88.6	=	56.1	37.1773	46.5	88.6539	84.2	37	96.8997	1.59	1	12.9147	11.459	812.243	720.694	25.8159	20.588	1623.64	1294.85	17.5458	14.9634	1103.51	941.095	19.1964	16.1475	1207.32	1015.57	5.08333	5.08333	5.35088	319.706	336.533	0.443609	0.246907	0.339718	0.314806	=	2.02	=	119	<	1.24553	3.843	4.06	N	x
MSC176				10.6	=	44.4	0.924782	52	82.623	19.7	7.41	95.0047	0.47	1	0.952098	0.943265	202.574	200.695	34.1726	25.5759	7270.76	5441.68	7.01295	6.56041	1492.12	1395.83	19.1955	16.1468	4084.14	3435.5	62.5	62.5	162.234	13297.9	34517.9	66.2592	2.44371	9.52684	3.87073	=	1.12	=	17.2	<	1.32816	2.553	5.395	B	x
MSC177				26.5	=	31.9	72.7273	68.5	89.7594	87.1	135	97.2269	9.5	1	20.3118	16.9295	213.808	178.205	24.0204	19.4298	252.846	204.524	38.298	27.8186	403.136	292.828	41.091	29.2635	432.537	308.037	11.0167	11.0167	12.3555	115.965	130.058	0.650738	0.566999	0.396017	0.376465	=	1.36	=	243	=	6.10701	3.484	3.589	N	x
MSC178				10.6	<	10	24.6824	78	90.6089	91.5	121	97.4743	1.8	1	2.5795	2.51568	143.306	139.76	7.27225	6.78679	404.014	377.044	6.27587	5.91099	348.66	328.388	6.53513	6.14043	363.063	341.135	2.91667	2.91667	3.00281	162.037	166.823	1.1594	0.429757	0.493431	0.474994	=	19.35	=	2.795	=	43.145	3.184	3.184	N
MSC179				23.8	=	41.6	55.596	62.2	91.542	84.1	52.6	97.7423	5.005	1	11.0135	9.93703	220.05	198.542	16.3884	14.1134	327.441	281.986	30.0175	23.175	599.751	463.037	33.049	24.9413	660.32	498.328	13.1451	13.1451	15.0971	262.64	301.641	1.32284	0.931394	0.567211	0.527043	=	0.71	=	119	<	1.21363	2.825	2.953	N	x
MSC180				18	=	10.6	45.1827	68	88.6378	74	111	96.8948	3.97	1	7.51997	7.00205	189.42	176.374	12.8664	11.421	324.09	287.682	10.8487	9.8027	273.268	246.919	12.8915	11.4408	324.723	288.181	17.5735	17.5735	21.246	442.658	535.164	2.50977	1.53871	1.79272	1.53604	=	2.11	=	157.15	=	9.70857	3.848	3.949	N	x
MSC181				37.2	=	31.5	24.6824	49	87.2228	41.7	78.6	96.4672	1.24	1	5.37376	5.10398	433.367	411.611	14.697	12.8407	1185.24	1035.54	10.3728	9.41246	836.515	759.069	17.7424	15.1061	1430.83	1218.23	4.5565	4.5565	4.77029	367.459	384.701	0.892735	0.354848	0.484092	0.301633	=	2.23	=	221	<	1.22415	4.265	4.481	N	x
MSC182				37.9	=	39.4	46.281	56.5	87.2442	74	46	96.4737	3.06	1	11.2023	10.0905	366.089	329.755	18.5673	15.7001	606.776	513.074	21.3377	17.6362	697.31	576.347	25.2849	20.2489	826.303	661.728	47.0272	47.0272	87.5027	1536.84	2859.57	4.66054	2.99535	2.66651	2.32246	=	3.12	=	26	=	1.34701	4.259	4.475	N	x
MSC183				10.6	<	10	17.2123	61.9	85.4664	60.6	48.2	95.9221	2.28	1	3.26274	3.16129	143.103	138.653	11.702	10.4941	513.244	460.267	7.37632	6.87735	323.523	301.638	9.89659	9.01868	434.061	395.556	11.0479	11.0479	12.3949	484.559	543.635	3.49476	1.05278	1.60643	1.22501	=	6.32	=	4.365	<	1.24383	3.797	4.731	B	x
MSC184				19.8	=	46.8	31.3449	55.9	86.8363	78.6	46.7	96.3486	2.3	1	5.33795	5.07167	232.085	220.507	12.0247	10.7529	522.814	467.518	19.8606	16.6149	863.503	722.385	22.6247	18.5063	983.682	804.623	46.2393	46.2393	84.8138	2010.41	3687.56	9.11719	4.30017	2.78301	2.49857	=	2.05	=	197.3	=	2.14076	4.372	4.588	N	x
MSC185				21.4	=	16.7	70.2416	69.6	89.233	89.1	69.7	97.0718	9.17	1	16.7325	14.3678	182.47	156.683	20.2485	16.8855	220.812	184.138	24.7688	19.9166	270.107	217.193	26.1651	20.8095	285.334	226.931	22.8333	22.8333	29.4468	249	321.121	1.5892	1.35225	1.14645	1.09725	=	1.8	=	206	=	43.1312	3.659	3.763	N	x
MSC186				22.6	=	32.4	63.4146	65.5	89.2606	87.3	115	97.08	8.48	1	16.4157	14.1336	193.582	166.67	21.5571	17.7859	254.212	209.739	36.0038	26.5881	424.574	313.538	38.5356	27.9438	454.43	329.526	14.7167	14.7167	17.2075	173.546	202.919	1.04125	0.827436	0.553507	0.526652	=	4.73	=	25.2	=	9.22198	3.65	3.764	N	x
MSC187				10.6	<	10	10.8958	82	88.8774	86.1	77.5	96.9663	0.82	1	1.39982	1.38081	170.71	168.391	7.45696	6.94739	909.386	847.243	3.80709	3.66967	464.279	447.521	4.10798	3.94844	500.973	481.517	8.8	8.8	9.63388	1073.17	1174.86	6.37308	1.26666	2.39803	2.22873	=	14.4	=	1.57	=	3.10069	3.773	3.773	N
MSC188				14.6	=	19.2	66.6167	61.3	89.4795	84.1	57.8	97.1446	7.3	1	10.2639	9.32275	140.602	127.709	12.985	11.5144	177.877	157.731	23.3927	19.0171	320.449	260.508	25.6543	20.4851	351.428	280.618	39.1667	39.1667	63.7111	536.53	872.755	4.20119	3.40154	2.05955	1.91196	=	1.4	=	472	=	6.7013	3.578	3.684	N	x
MSC189				24.7	=	10.7	0.303654	68.2	88.8868	12.9	27.5	96.9691	0.05	1	0.295539	0.294683	591.079	589.366	27.3139	21.5297	54627.7	43059.3	0.663576	0.659273	1327.15	1318.55	2.41301	2.35706	4826.01	4714.13	46.6902	46.6902	86.3431	93380.4	172686	158.442	2.16864	70.8207	19.8086	=	0.374	=	220	<	1.13899	3.77	4.197	N	x
MSC190		Sovilnesib (AMG 650)		10.6	=	18	0.287689	75	90.6741	33	19.9	97.4932	0.04	1	0.124073	0.123922	310.182	309.804	12.1627	10.8631	30406.7	27157.7	0.799722	0.79348	1999.3	1983.7	1.59968	1.5749	3999.2	3937.25	2.26667	2.26667	2.31835	5666.67	5795.89	18.2911	0.208658	2.85661	1.43924	=	0.341	=	3.56	<	1.77101	2.73	3.16	B
MSC191				36.4	=	14.4	18.0496	52.1	82.9875	50.4	40	95.1248	0.79	1	3.83649	3.69698	485.631	467.972	12.9414	11.4801	1638.16	1453.18	4.75242	4.54019	601.572	574.707	7.13621	6.66815	903.317	844.07	23.3333	23.3333	30.2837	2953.59	3833.38	6.31146	2.0325	5.13929	3.49922	=	1.59	=	171	<	1.34802	5.315	5.319	N	x
MSC192				44.1	=	42	40.678	62.3	89.1373	76.6	60.7	97.0434	2.95	1	12.0684	10.7878	409.097	365.688	22.5521	18.4577	764.477	625.686	21.632	17.8368	733.289	604.637	25.168	20.1739	853.153	683.86	17.9325	17.9325	21.7729	607.881	738.065	1.66229	0.971544	1.00536	0.888897	=	5.13	=	63.9	=	3.36511	3.69	3.783	N	x
MSC193				38	=	37.7	26.6427	60.3	88.2153	81.8	48.9	96.7682	2.76	1	10.2488	9.31027	371.334	337.329	26.6126	21.0916	964.224	764.188	19.3803	16.2774	702.186	589.762	21.5808	17.802	781.914	644.999	15.9453	15.9453	18.9113	577.728	685.193	1.71266	0.756003	0.979596	0.895704	=	2.23	=	50.3	<	1.21228	3.977	4.077	N	x
MSC194				46.3	=	32.4	46.4993	67.7	90.0096	81.9	54.1	97.3001	2.39	1	10.526	9.53844	440.418	399.098	17.8187	15.1614	745.553	634.37	15.9853	13.8134	668.841	577.966	17.8489	15.1833	746.816	635.284	13.15	13.15	15.1036	550.209	631.948	1.37863	0.867332	0.951976	0.866084	=	1.82	=	187	=	2.17499	3.398	3.516	N	x
MSC195				25.9	<	10	53.6741	55.7	89.9288	81.4	52.7	97.2765	7.23	1	16.0198	13.8391	221.574	191.412	24.1708	19.5281	334.312	270.098	15.3008	13.2992	211.629	183.945	17.149	14.6738	237.192	202.958	26.3333	26.3333	35.5383	364.223	491.54	1.90282	1.34849	1.98006	1.79458	=	1.65	=	199	=	5.66646	3.426	3.538	N	x
MSC196				62.9	=	44.2	35.9862	61	89.2391	90.2	58.1	97.0736	2.02	1	11.8325	10.599	585.769	524.701	24.4023	19.6789	1208.03	974.202	17.5364	14.9565	868.138	740.423	18.3803	15.5661	909.916	770.599	16.6333	16.6333	19.887	823.432	984.504	1.56934	0.845238	1.11211	1.06856	=	1.98	=	202	=	2.64121	3.657	3.775	N	x
MSC197				24.8	=	11.9	58.7557	66.2	89.4524	74.4	57.7	97.1366	5.45	1	12.4065	11.0571	227.641	202.883	17.3434	14.8159	318.227	271.852	14.2859	12.5258	262.127	229.832	16.9444	14.5238	310.907	266.492	27.6667	27.6667	38.0105	507.645	697.441	2.50215	1.86736	2.20877	1.90492	=	1.91	=	103	=	3.76434	3.587	3.699	N	x
MSC198				58.1	=	47.4	18.6047	62	85.4743	54.5	51	95.9246	1.9	1	10.9477	9.88342	576.194	520.18	36.9068	27.0773	1942.47	1425.12	17.7687	15.1252	935.193	796.062	25.515	20.3962	1342.9	1073.49	6.36667	6.36667	6.792	335.088	357.474	0.644177	0.235129	0.420932	0.312149	=	3.2	=	119	<	1.31599	4.729	4.839	N	x
MSC199				10.6	=	28.4	0.924782	65.7	82.623	7.27	36.2	95.0047	0.09	1	0.255006	0.254368	283.34	282.632	9.15265	8.39673	10169.6	9329.7	1.82924	1.79691	2032.49	1996.57	9.47647	8.66847	10529.4	9631.63	11.7838	11.7838	13.3287	13093.1	14809.6	46.3258	1.40338	6.55781	1.35939	=	1.095	=	1.73	<	1.247	4.092	5.395	B	x
MSC200				61.6	=	40.2	3.56762	42.2	90.1555	68.2	21.9	97.3427	1.84	1	10.7154	9.69369	582.357	526.831	140.569	58.997	7639.63	3206.36	15.519	13.4638	843.424	731.728	19.4875	16.3529	1059.1	888.747	91.166	91.166	882.662	4954.67	47970.8	9.40468	1.54526	6.77119	5.5749	=	0.705	=	226	<	1.13643	3.347	3.774	N	x
MSC201				27.5	=	25.6	35.145	63	90.1725	76.1	47.9	97.3476	2.35	1	6.84661	6.41462	291.345	272.963	14.5083	12.6965	617.374	540.275	13.5962	11.9924	578.563	510.316	15.917	13.7623	677.318	585.631	5.7	5.7	6.03856	242.553	256.96	0.888595	0.448944	0.4753	0.414174	=	2.14	=	71.8	=	3.35222	3.341	3.442	N	x
MSC202				66.1	=	41	14.5521	62.9	89.0782	48.5	46.3	97.0259	1	1	7.03903	6.58323	703.903	658.323	29.8284	23.0621	2982.84	2306.21	10.6601	9.64846	1066.01	964.846	16.6149	14.281	1661.49	1428.1	5.53333	5.53333	5.85183	553.333	585.183	0.840519	0.239932	0.573494	0.387462	=	2.855	=	39.4	<	1.31258	3.709	3.819	N	x
MSC203				65.4	=	24.1	26.7722	54.9	88.6893	66.7	44.4	96.9102	2.08	1	12.5556	11.1755	603.637	537.283	32.6158	24.6938	1568.07	1187.2	12.1329	10.8393	583.312	521.122	15.4099	13.3816	740.862	643.348	7.98333	7.98333	8.66364	383.814	416.521	0.714361	0.323294	0.736515	0.596589	=	2.11	=	111	<	1.2271	3.832	3.946	N	x
MSC204				12.6	=	38.6	2.18987	49.9	83.8593	21.2	18.1	95.4091	0.22	1	0.58968	0.586279	268.036	266.491	10.7739	9.74157	4897.23	4427.99	3.93386	3.78731	1788.12	1721.51	10.3015	9.35373	4682.51	4251.7	13.4333	13.4333	15.4785	6106.06	7035.7	22.9129	1.37897	3.54693	1.43615	=	1.39	=	4.03	<	1.35518	4.188	5.118	B	x
MSC205				33.9	=	29.2	0.829412	62	84.6614	12.8	19.1	95.6669	0.32	1	1.73616	1.70701	542.549	533.439	69.2937	41.2076	21654.3	12877.4	4.17487	4.0102	1304.65	1253.19	15.1257	13.1668	4726.79	4114.63	46.261	46.261	84.8866	14456.6	26527.1	27.1007	1.12263	11.5358	3.51346	=	0.251	=	2.03	<	1.21359	1.689	4.929	B	x
MSC206				12.5	=	17.9	3.20892	71.7	88.8584	50.4	27.15	96.9606	0.53	1	1.12759	1.11523	212.754	210.42	15.911	13.7579	3002.08	2595.83	4.17957	4.01453	788.597	757.458	6.35326	5.97959	1198.73	1128.22	43.6667	43.6667	76.5421	8238.99	14441.9	39.155	3.17394	10.8772	7.30262	<	1.99	>	43.8	<	1.16709	3.779	4.062	N	x
MSC207				15.8	=	29.2	1.24219	76.9	87.3188	31.1	21.8	96.4965	0.44	1	1.18817	1.17445	270.039	266.919	35.2269	26.162	8006.12	5945.9	5.09046	4.84773	1156.92	1101.76	10.507	9.52282	2387.95	2164.28	44.8333	44.8333	80.2004	10189.4	18227.4	38.1741	1.71368	9.24831	4.70799	<	3.93	>	4.26	<	1.14829	3.616	4.238	B	x
MSC208				27.5	<	10	32.9535	56.5	88.8266	84.3	49.2	96.9512	2.31	1	6.835	6.40443	295.887	277.248	15.0647	13.1205	652.15	567.987	7.38767	6.88721	319.812	298.147	8.07926	7.48448	349.752	324.004	20.4839	20.4839	25.6524	886.749	1110.49	3.1984	1.56121	2.9742	2.73685	=	1.66	=	84.6	=	5.9458	3.789	3.89	N	x
MSC209				26.2	=	43.8	1.33726	65.1887	81.0687	18.3	17.9	94.484	0.02	1	0.160595	0.160342	802.974	801.708	4.23149	4.06241	21157.4	20312	0.925045	0.916704	4625.23	4583.52	2.64499	2.57792	13224.9	12889.6	0.826667	0.826667	0.833444	4133.33	4167.22	5.15566	0.203492	0.901781	0.320672	<	0.18	>	14.8	<	0.99677	5.722	5.724	N	x
MSC210				58.5	=	62	2.31571	73.7592	87.8853	30.5	25.5	96.6686	0.05	1	0.5929	0.589462	1185.8	1178.92	10.7555	9.72648	21510.9	19453	2.04681	2.00642	4093.63	4012.84	4.28262	4.10951	8565.23	8219.02	36.5	36.5	56.9437	73000	113887	61.9209	3.75264	18.1916	8.88184	<	0.444	>	10.1	<	1.02966	4.075	4.121	N	x
MSC211				17	=	16.6	0.924782	72.2498	82.9604	10.5	23.2	95.1159	0.04	1	0.194066	0.193696	485.166	484.241	6.98806	6.53863	17470.1	16346.6	0.771428	0.765618	1928.57	1914.05	3.16094	3.06562	7902.35	7664.06	3.8	3.8	3.94755	9500	9868.87	19.6183	0.581162	4.96331	1.23955	<	0.247	>	23.7	<	1.03176	5.321	5.323	N	x
[truncated: 5 more columns]
