# Supplementary material for: Beyond-Rule-of-Five Compounds Are Not Different: In Vitro–In Vivo Extrapolation of Female CD-1 Mouse Clearance Based on Merck Healthcare KGaA Compound Set
Source: Pharmaceuticals (Basel). 2025 Apr 14;18(4):568. doi: 10.3390/ph18040568 (PMC12029992; doi:10.3390/ph18040568)
Supplement: Supplementary file 1 [file pharmaceuticals-18-00568-s001.zip › Table S2_Overview of regression cpds._Beyond-rule-of-five compounds are not different.xlsx]

## Sheet: Data overview
Compound code	Structure	Drug name	Microsome regression line compound	Hepatocyte regression line compound	Microsome CLint (µL/min/mg) - Modifier	Microsome CLint (µl/min/mg) - Number	Hepatocyte CLint (µl/min/1e6 cells) - Modifier	Hepatocyte CLint (µl/min/1e6 cells) - Number	fu,mic (%)	fu,mic recovery (%)	Kilford fu,mic (%)	fu,hep (%)	fu,hep recovery (%)	Kilford fu,hep (%)	fu,p (%)	Blood-to-plasma ratio (Rb)	in vitro (mic.) pred. CLint,b (mL/min/kg) - Kilford	in vitro (mic.) pred. CL,b (mL/min/kg) - Kilford	in vitro (mic.) pred. CLint,b,u (mL/min/kg) - Kilford	in vitro (mic.) pred. CL,b,u (mL/min/kg) - Kilford	in vitro (mic.) pred. CLint,b (mL/min/kg) - exp. fu,mic	in vitro (mic.) pred. CL,b (mL/min/kg) - exp. fu,mic	in vitro (mic.) pred. CLint,b,u (mL/min/kg) - exp. fu,mic	in vitro (mic.) pred. CL,b,u (mL/min/kg) - exp. fu,mic	in vitro (hep.) pred. CLint,b (mL/min/kg) - Kilford	in vitro (hep.) pred. CL,b (mL/min/kg) - Kilford	in vitro (hep.) pred. CLint,b,u (mL/min/kg) - Kilford	in vitro (hep.) pred. CL,b,u (mL/min/kg) - Kilford	in vitro (hep.) pred. CLint,b (mL/min/kg) - exp. fu,hep	in vitro (hep.) pred. CL,b (mL/min/kg) - exp. fu,hep	in vitro (hep.) pred. CLint,b,u (mL/min/kg) - exp. fu,hep	in vitro (hep.) pred. CL,b,u (mL/min/kg) - exp. fu,hep	in vivo obs. CL,p (mL/min/kg)	in vivo obs. CL,b (mL/min/kg)	in vivo obs. CLint,b (mL/min/kg)	in vivo obs. CL,b,u (mL/min/kg)	in vivo obs. CLint,b,u (mL/min/kg)	Fold obs. / pred. (mic.) CL,b,u - Kilford	Fold obs. / pred. (mic.) CL,b,u - exp. fu,mic	Fold obs. / pred. (hep.) CL,b,u - Kilford	Fold obs. / pred. (hep.) CL,b,u - exp. fu,hep	CaCo-2 Papp Passive (10e-6 cm/s) - Modifier	CaCo-2 Papp Passive (10e-6 cm/s) - Number	CaCo-2 Efflux ratio ER - Modifier	CaCo-2 Efflux ratio ER - Number	Kinetic solubility PBS pH 7.4 (µM) - Modifier	Kinetic solubility PBS pH 7.4 (µM) - Number	cLogD pH 7.4	cLogP
MSC212			x	x	=	259.312	=	162	74.347	91	92.6777	94.1	92.6	98.063	9.825	1	125.259	56.1181	1274.9	571.177	149.31	60.4832	1519.7	615.605	110.105	52.8589	1120.67	538.005	113.051	53.5285	1150.65	544.82	65.3333	65.3333	182.813	664.97	1860.7	1.16421	1.08019	1.23599	1.22053	=	29.1	=	4.8	=	97.4025	2.336	2.724
MSC213		Pruvanserine	x	x	=	212.75	=	222.05	35.0122	87.3491	91.692	87.81	136.25	97.785	4.64391	1	59.3773	37.4847	1278.61	807.181	127.896	56.6413	2754.05	1219.69	83.5506	45.8613	1799.14	987.559	89.5067	47.6	1927.4	1025	63.6069	63.6069	169.909	1369.69	3658.76	1.69687	1.12298	1.38694	1.33628	=	24.1	=	1.025	=	105.138	2.764	2.797
MSC214			x	x	=	125.917	=	181.075	23.2644	71.925	88.021	83.7	86.8	96.7096	1.05	1	12.3481	11.0107	1176.01	1048.64	35.66	26.4001	3396.19	2514.29	28.5154	22.2693	2715.75	2120.89	31.2778	23.9191	2978.84	2278.01	26.8333	26.8333	36.4551	2555.56	3471.91	2.43701	1.01641	1.20495	1.12184	=	20.9	=	2.26	=	15.5793	4.035	4.035
MSC215			x	x	=	33.5167	=	44.6429	55.8963	87.9	91.5668	96	78	97.7493	17.1	1	38.5129	27.9319	225.221	163.344	57.0751	36.5539	333.773	213.766	68.9407	41.0825	403.162	240.248	69.7421	41.3657	407.848	241.905	36.6667	36.6667	57.3504	214.425	335.383	1.31272	1.00308	0.892514	0.886403	=	28.85	=	1.695	=	15.6736	2.815	2.985
MSC216			x	x	=	68	=	70.55	52.6485	76	90.2516	92.5	128	97.3707	2.05	1	12.6258	11.2311	615.894	547.857	19.4005	16.2917	946.367	794.715	23.8318	19.3062	1162.53	941.765	24.6275	19.8251	1201.34	967.077	15.5	15.5	18.2882	756.098	892.107	1.3801	0.951407	0.802852	0.781838	=	22.3	=	1.24	=	63.3659	3.313	3.313
MSC217			x	x	=	78.3333	=	72.4429	91.9016		91.9017	97.844		97.8445	7.72	1	40.0791	28.7466	519.159	372.365	40.0791	28.7466	519.16	372.365	56.4571	36.2994	731.31	470.2	56.4573	36.2995	731.312	470.201	39.8333	39.8333	65.4942	515.976	848.37	1.38567	1.38567	1.09735	1.09735	=	20.7	=	8.28	=	93.8873	2.677	2.922
MSC218			x	x	=	20.3333	=	13.7	91.7627	94.3	91.7624	100	95.6	97.805	20.25	1	29.5392	22.8889	145.873	113.032	29.5392	22.8888	145.872	113.031	36.0555	26.6162	178.052	131.438	35.547	26.3381	175.541	130.065	17.8333	17.8333	21.6269	88.0658	106.8	0.779126	0.779128	0.670017	0.677093	=	42.4	=	1.4	>	200	2.735	2.735
MSC219			x	x	=	29.5	=	37.175	106.024	98	93.5237	100	94.4	98.2983	27.6	1	50.0966	33.5599	181.51	121.594	45.33	31.3514	164.239	113.592	83.0047	45.6964	300.742	165.567	82.0979	45.4202	297.456	164.566	33	33	48.8592	119.565	177.026	0.983317	1.05259	0.722158	0.726549	=	32.6	=	1.82	>	200	1.924	1.924
MSC220			x	x	=	93.0167	=	99.5	98.7406	114.15	93.255	98	182	98.2239	45.5	1	186.78	65.8329	410.505	144.688	178.462	64.7689	392.224	142.349	214.736	68.9991	471.947	151.646	215.05	69.0314	472.637	151.717	68	68	205.347	149.451	451.311	1.03292	1.04989	0.985521	0.985058	=	33.05	=	1.06	=	196.41	2.06	2.06
MSC221			x	x	=	113.375	=	88.05	89.8238		89.8239	97.246		97.2458	14.9	1	92.5564	48.4489	621.184	325.161	92.5565	48.449	621.185	325.161	97.8179	49.8526	656.496	334.581	97.8178	49.8525	656.495	334.581	42.8333	42.8333	74.0179	287.472	496.765	0.884092	0.884092	0.8592	0.859201	=	45.1	=	0.94	>	200	3.462	3.462
MSC222			x	x	=	24.4	=	39.45	27.932	54.5	86.7556	79.8	55.3	96.3237	0.928	1	3.06085	2.9714	329.834	320.194	7.55306	7.03073	813.907	757.622	9.96096	9.0721	1073.38	977.597	11.2359	10.1177	1210.77	1090.27	7.35	7.35	7.92278	792.026	853.748	2.47358	1.04541	0.810176	0.726447	=	10.42	=	2.575	=	16.6999	4.394	4.394
MSC223				x	<	10.3	=	49.9	92.1466	92	96.9734	99.1	76.4	99.2258	22	0.55	28.2808	22.126	128.549	100.573	29.4553	22.8384	133.888	103.811	126.314	56.3291	574.156	256.041	126.417	56.3495	574.622	256.134	19.5	35.4545	54.4394	161.157	247.452	1.6024	1.55241	0.629418	0.629191	=	8.33	=	1.17	=	196.622	-0.566	2.589
MSC224			x	x	=	273	=	111.2	27.289	58	89.4554	87	67.4	97.1375	2.74	1	48.5131	32.8417	1770.55	1198.6	124.97	56.0602	4560.96	2045.99	38.4529	27.9003	1403.39	1018.26	41.2634	29.3508	1505.96	1071.2	46.8333	46.8333	86.8338	1709.25	3169.12	1.42603	0.835412	1.67859	1.59564	=	9.26	=	9.21	=	31.1234	3.586	3.654
MSC225			x	x	=	35	=	15.6	53.6741	130	90.6659	90	187	97.4908	1.79	1	6.65033	6.24202	371.527	348.716	10.0996	9.18696	564.223	513.238	8.31148	7.68335	464.329	429.238	8.74783	8.05476	488.705	449.987	13.9	13.9	16.1014	776.536	899.52	2.22684	1.51301	1.80911	1.72569	=	18.4	=	0.51	=	116.651	3.163	3.163
MSC226				x	<	10	=	514	17.9104	97	86.5706	79.2	77.9	96.2666	1.33	1	2.00635	1.96752	150.853	147.934	7.04311	6.5868	529.557	495.248	64.8704	39.6017	4877.47	2977.57	73.4999	42.6593	5526.31	3207.47	55.8333	55.8333	123.848	4197.99	9311.92	28.3775	8.47655	1.40987	1.30882	=	8.37	=	1.17	=	28.9022	4.444	4.444
MSC227			x	x	=	54	=	42.95	33.5664	62	90.9596	85.5	71.2	97.5755	2.94	1	13.9177	12.2419	473.392	416.39	30.8052	23.6417	1047.8	804.141	21.8198	17.9643	742.169	611.029	23.7449	19.2491	807.649	654.732	26	26	34.9339	884.354	1188.23	2.12386	1.09975	1.44732	1.35071	=	11.3	=	9.46	=	12.3485	3.053	3.053
MSC228			x	x	=	300	=	102.133	73.1495	76	90.8192	100	73.3	97.5351	3.98	1	69.5801	41.3087	1748.24	1037.91	82.6754	45.5964	2077.27	1145.64	46.1232	31.7288	1158.87	797.205	45.3923	31.3812	1140.51	788.472	35.5	35.5	54.5466	891.96	1370.52	0.859383	0.77857	1.11886	1.13125	=	24	=	1.9	=	26.5939	3.106	3.106
MSC229			x	x	=	170	=	69.15	51.6129	61	90.0613	91	92.8	97.3152	4.28	1	47.2	32.2346	1102.8	753.146	73.5598	42.6795	1718.69	997.185	37.7003	27.502	880.848	642.569	39.3545	28.3719	919.497	662.895	37.3333	37.3333	58.9983	872.274	1378.46	1.15817	0.874737	1.35748	1.31586	=	15.2	=	8.11	=	16.0808	3.38	3.389
MSC230			x	x	=	384	=	260.1	38.3562	52	89.279	61.5	65.8	97.0854	2.88	1	66.3561	40.1505	2304.03	1394.12	130.11	57.0716	4517.72	1981.65	68.4088	40.893	2375.31	1419.9	91.6243	48.1923	3181.4	1673.34	52.3333	52.3333	107.849	1817.13	3744.76	1.30343	0.916977	1.27976	1.08593	=	15	=	1.53	=	15.6063	3.157	3.644
MSC231			x	x	>	500	=	1970.5	59.6273	120	90.6171	95.8	128	97.4767	7.88	1	180.507	65.0364	2290.7	825.335	251.977	72.4392	3197.68	919.279	474.896	83.7395	6026.6	1062.68	480.199	83.9029	6093.9	1064.76	81.3333	81.3333	406.667	1032.15	5160.75	1.25058	1.12278	0.971265	0.969374	=	15.5	=	2.82	=	148.931	3.181	3.181
MSC232			x	x	=	116	=	111.65	65.2568	84	90.9675	90	148	97.5778	4.72	1	37.3295	27.3041	790.88	578.477	48.6439	32.9016	1030.59	697.068	54.4449	35.4569	1153.49	751.206	57.3359	36.6607	1214.74	776.711	31	31	44.5991	656.78	944.895	1.13536	0.942203	0.874301	0.845591	=	16.3	=	7.47	=	20.6165	3.05	3.05
MSC233			x	x	=	73	=	47.9	35.9862	81	86.9674	98.2	117	96.3889	3.9	1	22.9752	18.7402	589.109	480.518	46.4181	31.868	1190.21	817.129	28.2559	22.1107	724.509	566.941	27.9212	21.9053	715.929	561.673	25.8333	25.8333	34.6337	662.393	888.044	1.3785	0.810634	1.16836	1.17932	=	18.4	=	0.897	=	49.1959	4.336	4.336
MSC234			x	x	=	25.3333	=	21.25	28.5714	68	86.8106	100	50.7	96.3407	2.46667	1	6.87057	6.43565	278.536	260.905	16.6593	14.3138	675.378	580.29	12.5318	11.1566	508.044	452.293	12.2363	10.9218	496.066	442.775	12.75	12.75	14.5783	516.892	591.01	1.98115	0.890747	1.14283	1.16739	=	22.1	=	1.0305	=	45.1296	4.379	4.379
MSC235				x	=	44	=	56.4	69.7194	81	92.7619	50	198	98.0866	0.658	0.55	5.68428	5.38329	863.872	818.13	7.13701	6.66886	1084.65	1013.5	14.5616	12.7373	2213.02	1935.76	22.413	18.3644	3406.23	2790.95	8.15	14.8182	17.3465	2252	2636.24	2.75262	2.222	1.16337	0.806895	=	11.2	=	1.62	=	192.898	2.297	5.412
MSC236				x	=	13	=	17.2	96.8153	64	93.1862	94.9	146	98.2048	0.639	0.55	2.0938	2.05155	327.668	321.056	2.031	1.99123	317.841	311.616	6.67807	6.26646	1045.08	980.666	6.82599	6.39653	1068.23	1001.02	1.49167	2.71212	2.78645	424.432	436.065	1.32199	1.36204	0.4328	0.423999	=	11.7	=	1.08	=	174.617	2.094	5.462
MSC237			x	x	=	15.92	<	10	58.7557	91.95	92.8048	94.8	81.5	98.0986	9.74333	1	13.4454	11.875	137.996	121.878	19.3551	16.2597	198.65	166.88	18.4204	15.5948	189.056	160.056	18.828	15.886	193.24	163.045	16.05	16.05	19.0588	164.728	195.609	1.35158	0.987106	1.02919	1.01032	=	17	=	8.14	=	164.197	2.277	2.277
MSC238			x	x	=	48	=	26.8	88.6515	68	89.5785	95.8	140	97.1737	10.4	1	35.1074	26.096	337.571	250.923	35.3997	26.2571	340.381	252.472	36.3133	26.7564	349.167	257.274	36.6457	26.9365	352.363	259.005	27	27	36.7634	259.615	353.494	1.03464	1.02829	1.0091	1.00236	=	25.7	=	2.005	=	120.067	3.545	3.545
MSC239			x	x		153	=	48.7	95.5071	83	90.7576	94.1	122	97.5173	19.8	1	146.214	59.9687	738.454	302.872	140.389	58.9653	709.036	297.805	80.1792	44.8267	404.945	226.397	82.0307	45.3996	414.297	229.291	60.3333	60.3333	148.401	304.714	749.498	1.00608	1.0232	1.34592	1.32894	=	20.4	=	2.04	=	165.142	3.129	3.137
MSC240			x	x		13.6	=	18.3	96.1637	71	90.0613	99.6	128	97.3152	20.1	1	21.6317	17.8366	107.62	88.7393	20.5304	17.0811	102.141	84.9806	43.328	30.3805	215.562	151.147	42.6892	30.0651	212.384	149.577	15.8667	15.8667	18.8008	78.9386	93.5365	0.889556	0.928902	0.522265	0.527744	=	8.29	=	43.3	=	65.5524	3.38	3.38
[truncated: 7 more columns]
